# Supplementary material for: 3,4,5-Trimeth­oxy­phenol
Source: Acta Crystallogr Sect E Struct Rep Online. 2012 Oct 20;68(Pt 11):o3160. doi: 10.1107/S1600536812042997 (PMC3515255; doi:10.1107/S1600536812042997)
Supplement: Supplementary file 1 [file e-68-o3160-sup1.cif]

##############################################################################
#                                                                            #
# This CIF contains the data in a paper accepted for publication in          #
# Acta Crystallographica Section E. It conforms to the requirements of       #
# Notes for Authors for Acta Crystallographica Section E, and has been       #
# peer reviewed under the auspices of the IUCr Commission on Journals.       #
#                                                                            #
# Full details of the Crystallographic Information File format               #
# are given in the paper "The Crystallographic Information File (CIF):       #
# a New Standard Archive File for Crystallography" by S. R. Hall, F. H.      #
# Allen and I. D. Brown [Acta Cryst. (1991), A47, 655-685].                  #
#                                                                            #
# The current version of the core CIF dictionary is obtainable from          #
# ftp://ftp.iucr.org/pub/cif_core.dic.                                       #
#                                                                            #
# Software is freely available for graphical display of the structure(s)     #
# in this CIF. For information consult the CIF software page                 #
# http://www.iucr.org/resources/cif/software.                                #
#                                                                            #
# This file may be used for bona fide research purposes within the           #
# scientific community so long as proper attribution is given to the journal # 
# article from which it was obtained.                                        #
#                                                                            #
##############################################################################
data_I
_audit_creation_method     SHELXL-97
_chemical_name_systematic
;
3,4,5-Trimethoxyphenol
;
_chemical_name_common     ?
_chemical_formula_moiety     'C9 H12 O4'
_chemical_formula_sum     'C9 H12 O4'
_chemical_formula_iupac     'C9 H12 O4'
_chemical_formula_weight     184.19
_chemical_melting_point     ?
_symmetry_cell_setting     monoclinic
_symmetry_space_group_name_H-M     'P 21/c'
_symmetry_space_group_name_Hall     '-P 2ybc'
loop_
    _symmetry_equiv_pos_as_xyz
    'x, y, z'
    '-x, y+1/2, -z+1/2'
    '-x, -y, -z'
    'x, -y-1/2, z-1/2'
_cell_length_a     15.355(3)
_cell_length_b     11.139(2)
_cell_length_c     11.546(2)
_cell_angle_alpha     90.00
_cell_angle_beta     111.38(3)
_cell_angle_gamma     90.00
_cell_volume     1839.0(6)
_cell_formula_units_Z     8
_cell_measurement_reflns_used     5944
_cell_measurement_theta_min     3.3070
_cell_measurement_theta_max     25.3491
_cell_measurement_temperature     296(2)
_exptl_crystal_description     block
_exptl_crystal_colour     colourless
_exptl_crystal_size_max     0.20
_exptl_crystal_size_mid     0.15
_exptl_crystal_size_min     0.10
_exptl_crystal_density_diffrn     1.331
_exptl_crystal_density_meas     ?
_exptl_crystal_density_method     'not measured'
_exptl_crystal_F_000     784
_exptl_absorpt_coefficient_mu     0.105
_exptl_absorpt_correction_type     multi-scan
_exptl_absorpt_process_details     '(SADABS; Sheldrick, 1996)'
_exptl_absorpt_correction_T_min     0.981
_exptl_absorpt_correction_T_max     0.990
_exptl_special_details
;
;
_diffrn_ambient_temperature     296(2)
_diffrn_radiation_type     MoK\a
_diffrn_radiation_wavelength     0.71073
_diffrn_radiation_source     'fine-focus sealed tube'
_diffrn_radiation_monochromator     graphite
_diffrn_measurement_device_type
                                 'Bruker SMART CCD area-detector diffractometer'
_diffrn_measurement_method     '\f and \w scans'
_diffrn_detector_area_resol_mean     ?
_diffrn_reflns_number     16747
_diffrn_reflns_av_R_equivalents     0.0247
_diffrn_reflns_av_sigmaI/netI     0.0180
_diffrn_reflns_theta_min     3.31
_diffrn_reflns_theta_max     25.10
_diffrn_reflns_theta_full     25.10
_diffrn_measured_fraction_theta_max     0.995
_diffrn_measured_fraction_theta_full     0.995
_diffrn_reflns_limit_h_min     -18
_diffrn_reflns_limit_h_max     17
_diffrn_reflns_limit_k_min     -13
_diffrn_reflns_limit_k_max     13
_diffrn_reflns_limit_l_min     -11
_diffrn_reflns_limit_l_max     13
_diffrn_standards_number     0
_diffrn_standards_interval_count     .
_diffrn_standards_interval_time     .
_diffrn_standards_decay_%     ?
_refine_special_details
;
 Refinement of F^2^ against ALL reflections.  The weighted R-factor wR and
 goodness of fit S are based on F^2^, conventional R-factors R are based
 on F, with F set to zero for negative F^2^. The threshold expression of
 F^2^ > 2sigma(F^2^) is used only for calculating R-factors(gt) etc. and is
 not relevant to the choice of reflections for refinement.  R-factors based
 on F^2^ are statistically about twice as large as those based on F, and R-
 factors based on ALL data will be even larger.
;
_reflns_number_total     3257
_reflns_number_gt     2957
_reflns_threshold_expression     I>2\s(I)
_refine_ls_structure_factor_coef     Fsqd
_refine_ls_matrix_type     full
_refine_ls_R_factor_all     0.0566
_refine_ls_R_factor_gt     0.0506
_refine_ls_wR_factor_gt     0.1186
_refine_ls_wR_factor_ref     0.1229
_refine_ls_goodness_of_fit_ref     1.054
_refine_ls_restrained_S_all     1.054
_refine_ls_number_reflns     3257
_refine_ls_number_parameters     243
_refine_ls_number_restraints     0
_refine_ls_hydrogen_treatment     constr
_refine_ls_weighting_scheme     calc
_refine_ls_weighting_details
         'calc w=1/[\s^2^(Fo^2^)+(0.0545P)^2^+0.3972P] where P=(Fo^2^+2Fc^2^)/3'
_atom_sites_solution_hydrogens     geom
_atom_sites_solution_primary     direct
_atom_sites_solution_secondary     difmap
_refine_ls_shift/su_max     0.000
_refine_ls_shift/su_mean     0.000
_refine_diff_density_max     0.122
_refine_diff_density_min     -0.163
_refine_ls_extinction_method     none
_refine_ls_extinction_coef     ?
loop_
    _atom_type_symbol
    _atom_type_description
    _atom_type_scat_dispersion_real
    _atom_type_scat_dispersion_imag
    _atom_type_scat_source
    'C' 'C' 0.0033 0.0016
                         'International Tables Vol C Tables 4.2.6.8 and 6.1.1.4'
    'H' 'H' 0.0000 0.0000
                         'International Tables Vol C Tables 4.2.6.8 and 6.1.1.4'
    'O' 'O' 0.0106 0.0060
                         'International Tables Vol C Tables 4.2.6.8 and 6.1.1.4'
_computing_data_collection     'SMART (Bruker, 2007)'
_computing_cell_refinement     'SAINT (Bruker, 2007)'
_computing_data_reduction     'SAINT (Bruker, 2007)'
_computing_structure_solution     'SHELXS97 (Sheldrick, 2008)'
_computing_structure_refinement     'SHELXL97 (Sheldrick, 2008)'
_computing_molecular_graphics     'SHELXTL (Sheldrick, 2008)'
_computing_publication_material     'SHELXTL (Sheldrick, 2008)'
loop_
    _atom_site_type_symbol
    _atom_site_label
    _atom_site_fract_x
    _atom_site_fract_y
    _atom_site_fract_z
    _atom_site_U_iso_or_equiv
    _atom_site_adp_type
    _atom_site_calc_flag
    _atom_site_refinement_flags
    _atom_site_occupancy
    _atom_site_symmetry_multiplicity
    _atom_site_disorder_assembly
    _atom_site_disorder_group
    O O1 0.33376(8) 0.41617(11) 0.19861(12) 0.0525(3) Uani d . 1 1 . .
    H H1 0.3521 0.3629 0.1642 0.079 Uiso calc R 1 1 . .
    O O4 0.64034(9) 0.58079(12) 0.27042(13) 0.0602(4) Uani d . 1 1 . .
    O O3 0.61501(8) 0.74092(10) 0.42789(11) 0.0509(3) Uani d . 1 1 . .
    C C2 0.39182(12) 0.57694(14) 0.33613(15) 0.0445(4) Uani d . 1 1 . .
    H H2 0.3366 0.5772 0.3520 0.053 Uiso calc R 1 1 . .
    C C3 0.46239(12) 0.65836(14) 0.39471(15) 0.0443(4) Uani d . 1 1 . .
    C C5 0.54480(11) 0.65824(14) 0.37034(15) 0.0443(4) Uani d . 1 1 . .
    C C7 0.55643(11) 0.57554(15) 0.28722(15) 0.0447(4) Uani d . 1 1 . .
    O O2 0.45748(9) 0.74281(11) 0.47812(13) 0.0579(4) Uani d . 1 1 . .
    C C9 0.48632(11) 0.49346(15) 0.22769(15) 0.0452(4) Uani d . 1 1 . .
    H H9 0.4938 0.4384 0.1715 0.054 Uiso calc R 1 1 . .
    C C1 0.40488(11) 0.49505(14) 0.25354(15) 0.0426(4) Uani d . 1 1 . .
    C C8 0.64850(16) 0.5093(2) 0.1731(2) 0.0805(7) Uani d . 1 1 . .
    H H8A 0.6423 0.4261 0.1903 0.121 Uiso calc R 1 1 . .
    H H8B 0.7085 0.5225 0.1673 0.121 Uiso calc R 1 1 . .
    H H8C 0.6002 0.5309 0.0958 0.121 Uiso calc R 1 1 . .
    C C6 0.67555(14) 0.7061(2) 0.55005(19) 0.0676(6) Uani d . 1 1 . .
    H H6A 0.6420 0.7098 0.6057 0.101 Uiso calc R 1 1 . .
    H H6B 0.7281 0.7596 0.5786 0.101 Uiso calc R 1 1 . .
    H H6C 0.6972 0.6256 0.5478 0.101 Uiso calc R 1 1 . .
    C C4 0.38077(15) 0.73582(19) 0.5198(2) 0.0644(5) Uani d . 1 1 . .
    H H4A 0.3235 0.7519 0.4514 0.097 Uiso calc R 1 1 . .
    H H4B 0.3890 0.7940 0.5843 0.097 Uiso calc R 1 1 . .
    H H4C 0.3782 0.6568 0.5517 0.097 Uiso calc R 1 1 . .
    O O7 0.11271(9) 0.75191(10) 0.18255(12) 0.0519(3) Uani d . 1 1 . .
    O O5 -0.16694(8) 1.08198(11) 0.13218(12) 0.0557(3) Uani d . 1 1 . .
    H H5 -0.1501 1.1323 0.1878 0.084 Uiso calc R 1 1 . .
    O O6 0.13740(8) 0.91453(12) 0.36143(12) 0.0587(4) Uani d . 1 1 . .
    C C16 -0.03779(12) 0.83857(15) 0.06267(15) 0.0462(4) Uani d . 1 1 . .
    C C12 0.05455(11) 0.92090(15) 0.26236(15) 0.0440(4) Uani d . 1 1 . .
    C C18 -0.10754(12) 0.92213(15) 0.05119(16) 0.0479(4) Uani d . 1 1 . .
    H H18 -0.1617 0.9235 -0.0197 0.058 Uiso calc R 1 1 . .
    C C14 0.04348(11) 0.83728(14) 0.16863(15) 0.0439(4) Uani d . 1 1 . .
    C C11 -0.01507(11) 1.00391(15) 0.25244(15) 0.0456(4) Uani d . 1 1 . .
    H H11 -0.0079 1.0590 0.3158 0.055 Uiso calc R 1 1 . .
    O O8 -0.04248(9) 0.75347(11) -0.02475(12) 0.0606(4) Uani d . 1 1 . .
    C C10 -0.09552(11) 1.00336(15) 0.14650(16) 0.0450(4) Uani d . 1 1 . .
    C C17 -0.11899(15) 0.75973(19) -0.14040(19) 0.0659(6) Uani d . 1 1 . .
    H H17A -0.1765 0.7496 -0.1266 0.099 Uiso calc R 1 1 . .
    H H17B -0.1131 0.6974 -0.1945 0.099 Uiso calc R 1 1 . .
    H H17C -0.1190 0.8365 -0.1782 0.099 Uiso calc R 1 1 . .
    C C15 0.17645(16) 0.7822(2) 0.1232(2) 0.0735(6) Uani d . 1 1 . .
    H H15A 0.1450 0.7779 0.0346 0.110 Uiso calc R 1 1 . .
    H H15B 0.2279 0.7268 0.1487 0.110 Uiso calc R 1 1 . .
    H H15C 0.1994 0.8622 0.1463 0.110 Uiso calc R 1 1 . .
    C C13 0.14821(16) 0.9927(2) 0.46273(19) 0.0749(6) Uani d . 1 1 . .
    H H13A 0.1435 1.0744 0.4348 0.112 Uiso calc R 1 1 . .
    H H13B 0.2084 0.9798 0.5267 0.112 Uiso calc R 1 1 . .
    H H13C 0.1001 0.9766 0.4953 0.112 Uiso calc R 1 1 . .
loop_
    _atom_site_aniso_label
    _atom_site_aniso_U_11
    _atom_site_aniso_U_22
    _atom_site_aniso_U_33
    _atom_site_aniso_U_12
    _atom_site_aniso_U_13
    _atom_site_aniso_U_23
    O1 0.0433(6) 0.0543(8) 0.0560(7) -0.0037(5) 0.0135(6) -0.0136(6)
    O4 0.0501(7) 0.0696(9) 0.0688(9) -0.0055(6) 0.0311(7) -0.0059(7)
    O3 0.0527(7) 0.0453(7) 0.0509(7) -0.0101(5) 0.0143(6) 0.0044(5)
    C2 0.0429(9) 0.0426(9) 0.0496(10) 0.0027(7) 0.0186(8) 0.0017(7)
    C3 0.0492(9) 0.0375(9) 0.0460(9) 0.0017(7) 0.0172(7) 0.0010(7)
    C5 0.0463(9) 0.0387(9) 0.0454(9) -0.0035(7) 0.0139(7) 0.0049(7)
    C7 0.0438(9) 0.0461(10) 0.0458(9) 0.0033(7) 0.0182(7) 0.0074(7)
    O2 0.0614(8) 0.0503(7) 0.0698(9) -0.0090(6) 0.0330(7) -0.0185(6)
    C9 0.0490(9) 0.0439(9) 0.0427(9) 0.0047(8) 0.0167(7) -0.0002(7)
    C1 0.0406(8) 0.0418(9) 0.0408(8) 0.0029(7) 0.0092(7) 0.0035(7)
    C8 0.0706(14) 0.0924(17) 0.0975(17) -0.0050(12) 0.0533(13) -0.0198(14)
    C6 0.0596(12) 0.0693(13) 0.0594(12) -0.0081(10) 0.0047(10) 0.0066(10)
    C4 0.0720(13) 0.0632(12) 0.0698(13) -0.0076(10) 0.0399(11) -0.0177(10)
    O7 0.0555(7) 0.0461(7) 0.0579(8) 0.0084(5) 0.0253(6) 0.0097(5)
    O5 0.0506(7) 0.0549(8) 0.0590(8) 0.0072(6) 0.0167(6) -0.0080(6)
    O6 0.0483(7) 0.0689(9) 0.0505(7) 0.0006(6) 0.0079(6) -0.0046(6)
    C16 0.0547(10) 0.0395(9) 0.0449(9) -0.0035(8) 0.0188(8) -0.0016(7)
    C12 0.0416(9) 0.0468(10) 0.0434(9) -0.0064(7) 0.0151(7) 0.0038(7)
    C18 0.0481(9) 0.0477(10) 0.0437(9) -0.0014(8) 0.0117(8) -0.0004(7)
    C14 0.0459(9) 0.0402(9) 0.0478(9) 0.0005(7) 0.0197(8) 0.0048(7)
    C11 0.0493(10) 0.0442(9) 0.0448(9) -0.0058(8) 0.0189(8) -0.0047(7)
    O8 0.0676(8) 0.0514(8) 0.0547(8) 0.0062(6) 0.0126(6) -0.0130(6)
    C10 0.0444(9) 0.0419(9) 0.0516(10) -0.0010(7) 0.0210(8) 0.0019(7)
    C17 0.0733(13) 0.0658(13) 0.0511(11) 0.0015(10) 0.0139(10) -0.0141(9)
    C15 0.0728(14) 0.0749(14) 0.0894(16) 0.0121(11) 0.0492(13) 0.0126(12)
    C13 0.0688(13) 0.0847(16) 0.0551(12) -0.0053(12) 0.0034(10) -0.0148(11)
_geom_special_details
;
 All esds (except the esd in the dihedral angle between two l.s. planes)
 are estimated using the full covariance matrix.  The cell esds are taken
 into account individually in the estimation of esds in distances, angles
 and torsion angles; correlations between esds in cell parameters are only
 used when they are defined by crystal symmetry.  An approximate (isotropic)
 treatment of cell esds is used for estimating esds involving l.s. planes.
;
loop_
    _geom_bond_atom_site_label_1
    _geom_bond_atom_site_label_2
    _geom_bond_site_symmetry_2
    _geom_bond_distance
    _geom_bond_publ_flag
    O1 C1 . 1.364(2) ?
    O1 H1 . 0.8200 ?
    O4 C7 . 1.372(2) ?
    O4 C8 . 1.420(2) ?
    O3 C5 . 1.389(2) ?
    O3 C6 . 1.431(2) ?
    C2 C3 . 1.386(2) ?
    C2 C1 . 1.386(2) ?
    C2 H2 . 0.9300 ?
    C3 O2 . 1.368(2) ?
    C3 C5 . 1.393(2) ?
    C5 C7 . 1.388(2) ?
    C7 C9 . 1.389(2) ?
    O2 C4 . 1.428(2) ?
    C9 C1 . 1.388(2) ?
    C9 H9 . 0.9300 ?
    C8 H8A . 0.9600 ?
    C8 H8B . 0.9600 ?
    C8 H8C . 0.9600 ?
    C6 H6A . 0.9600 ?
    C6 H6B . 0.9600 ?
    C6 H6C . 0.9600 ?
    C4 H4A . 0.9600 ?
    C4 H4B . 0.9600 ?
    C4 H4C . 0.9600 ?
    O7 C14 . 1.391(2) ?
    O7 C15 . 1.425(2) ?
    O5 C10 . 1.366(2) ?
    O5 H5 . 0.8200 ?
    O6 C12 . 1.368(2) ?
    O6 C13 . 1.418(2) ?
    C16 O8 . 1.367(2) ?
    C16 C18 . 1.388(2) ?
    C16 C14 . 1.393(2) ?
    C12 C11 . 1.386(2) ?
    C12 C14 . 1.391(2) ?
    C18 C10 . 1.384(2) ?
    C18 H18 . 0.9300 ?
    C11 C10 . 1.386(2) ?
    C11 H11 . 0.9300 ?
    O8 C17 . 1.423(2) ?
    C17 H17A . 0.9600 ?
    C17 H17B . 0.9600 ?
    C17 H17C . 0.9600 ?
    C15 H15A . 0.9600 ?
    C15 H15B . 0.9600 ?
    C15 H15C . 0.9600 ?
    C13 H13A . 0.9600 ?
    C13 H13B . 0.9600 ?
    C13 H13C . 0.9600 ?
loop_
    _geom_angle_atom_site_label_1
    _geom_angle_atom_site_label_2
    _geom_angle_atom_site_label_3
    _geom_angle_site_symmetry_1
    _geom_angle_site_symmetry_3
    _geom_angle
    _geom_angle_publ_flag
    C1 O1 H1 . . 109.5 ?
    C7 O4 C8 . . 116.51(15) ?
    C5 O3 C6 . . 113.81(13) ?
    C3 C2 C1 . . 118.89(16) ?
    C3 C2 H2 . . 120.6 ?
    C1 C2 H2 . . 120.6 ?
    O2 C3 C2 . . 124.04(15) ?
    O2 C3 C5 . . 115.48(15) ?
    C2 C3 C5 . . 120.48(15) ?
    C7 C5 O3 . . 119.84(15) ?
    C7 C5 C3 . . 119.71(15) ?
    O3 C5 C3 . . 120.44(15) ?
    O4 C7 C5 . . 115.70(15) ?
    O4 C7 C9 . . 123.82(15) ?
    C5 C7 C9 . . 120.48(15) ?
    C3 O2 C4 . . 117.63(14) ?
    C1 C9 C7 . . 118.82(15) ?
    C1 C9 H9 . . 120.6 ?
    C7 C9 H9 . . 120.6 ?
    O1 C1 C2 . . 116.85(15) ?
    O1 C1 C9 . . 121.55(15) ?
    C2 C1 C9 . . 121.61(15) ?
    O4 C8 H8A . . 109.5 ?
    O4 C8 H8B . . 109.5 ?
    H8A C8 H8B . . 109.5 ?
    O4 C8 H8C . . 109.5 ?
    H8A C8 H8C . . 109.5 ?
    H8B C8 H8C . . 109.5 ?
    O3 C6 H6A . . 109.5 ?
    O3 C6 H6B . . 109.5 ?
    H6A C6 H6B . . 109.5 ?
    O3 C6 H6C . . 109.5 ?
    H6A C6 H6C . . 109.5 ?
    H6B C6 H6C . . 109.5 ?
    O2 C4 H4A . . 109.5 ?
    O2 C4 H4B . . 109.5 ?
    H4A C4 H4B . . 109.5 ?
    O2 C4 H4C . . 109.5 ?
    H4A C4 H4C . . 109.5 ?
    H4B C4 H4C . . 109.5 ?
    C14 O7 C15 . . 114.37(14) ?
    C10 O5 H5 . . 109.5 ?
    C12 O6 C13 . . 116.83(15) ?
    O8 C16 C18 . . 124.27(16) ?
    O8 C16 C14 . . 115.49(15) ?
    C18 C16 C14 . . 120.24(15) ?
    O6 C12 C11 . . 123.91(15) ?
    O6 C12 C14 . . 115.38(15) ?
    C11 C12 C14 . . 120.71(15) ?
    C10 C18 C16 . . 119.19(16) ?
    C10 C18 H18 . . 120.4 ?
    C16 C18 H18 . . 120.4 ?
    C12 C14 O7 . . 119.76(15) ?
    C12 C14 C16 . . 119.52(15) ?
    O7 C14 C16 . . 120.71(15) ?
    C10 C11 C12 . . 118.84(15) ?
    C10 C11 H11 . . 120.6 ?
    C12 C11 H11 . . 120.6 ?
    C16 O8 C17 . . 117.52(14) ?
    O5 C10 C18 . . 117.03(15) ?
    O5 C10 C11 . . 121.48(15) ?
    C18 C10 C11 . . 121.49(16) ?
    O8 C17 H17A . . 109.5 ?
    O8 C17 H17B . . 109.5 ?
    H17A C17 H17B . . 109.5 ?
    O8 C17 H17C . . 109.5 ?
    H17A C17 H17C . . 109.5 ?
    H17B C17 H17C . . 109.5 ?
    O7 C15 H15A . . 109.5 ?
    O7 C15 H15B . . 109.5 ?
    H15A C15 H15B . . 109.5 ?
    O7 C15 H15C . . 109.5 ?
    H15A C15 H15C . . 109.5 ?
    H15B C15 H15C . . 109.5 ?
    O6 C13 H13A . . 109.5 ?
    O6 C13 H13B . . 109.5 ?
    H13A C13 H13B . . 109.5 ?
    O6 C13 H13C . . 109.5 ?
    H13A C13 H13C . . 109.5 ?
    H13B C13 H13C . . 109.5 ?
loop_
    _geom_torsion_atom_site_label_1
    _geom_torsion_atom_site_label_2
    _geom_torsion_atom_site_label_3
    _geom_torsion_atom_site_label_4
    _geom_torsion_site_symmetry_1
    _geom_torsion_site_symmetry_2
    _geom_torsion_site_symmetry_3
    _geom_torsion_site_symmetry_4
    _geom_torsion
    _geom_torsion_publ_flag
    C1 C2 C3 O2 . . . . -179.75(15) ?
    C1 C2 C3 C5 . . . . 0.4(2) ?
    C6 O3 C5 C7 . . . . -97.21(19) ?
    C6 O3 C5 C3 . . . . 83.3(2) ?
    O2 C3 C5 C7 . . . . 179.80(15) ?
    C2 C3 C5 C7 . . . . -0.3(2) ?
    O2 C3 C5 O3 . . . . -0.7(2) ?
    C2 C3 C5 O3 . . . . 179.16(14) ?
    C8 O4 C7 C5 . . . . -171.18(17) ?
    C8 O4 C7 C9 . . . . 9.5(3) ?
    O3 C5 C7 O4 . . . . 1.5(2) ?
    C3 C5 C7 O4 . . . . -179.02(15) ?
    O3 C5 C7 C9 . . . . -179.10(14) ?
    C3 C5 C7 C9 . . . . 0.4(2) ?
    C2 C3 O2 C4 . . . . 8.9(2) ?
    C5 C3 O2 C4 . . . . -171.24(16) ?
    O4 C7 C9 C1 . . . . 178.85(15) ?
    C5 C7 C9 C1 . . . . -0.5(2) ?
    C3 C2 C1 O1 . . . . 179.64(14) ?
    C3 C2 C1 C9 . . . . -0.5(2) ?
    C7 C9 C1 O1 . . . . -179.58(14) ?
    C7 C9 C1 C2 . . . . 0.6(2) ?
    C13 O6 C12 C11 . . . . 4.7(2) ?
    C13 O6 C12 C14 . . . . -175.54(17) ?
    O8 C16 C18 C10 . . . . 179.30(16) ?
    C14 C16 C18 C10 . . . . -0.4(3) ?
    O6 C12 C14 O7 . . . . 2.6(2) ?
    C11 C12 C14 O7 . . . . -177.60(14) ?
    O6 C12 C14 C16 . . . . -178.57(15) ?
    C11 C12 C14 C16 . . . . 1.2(2) ?
    C15 O7 C14 C12 . . . . -97.3(2) ?
    C15 O7 C14 C16 . . . . 83.9(2) ?
    O8 C16 C14 C12 . . . . 179.76(15) ?
    C18 C16 C14 C12 . . . . -0.5(2) ?
    O8 C16 C14 O7 . . . . -1.5(2) ?
    C18 C16 C14 O7 . . . . 178.29(15) ?
    O6 C12 C11 C10 . . . . 178.80(15) ?
    C14 C12 C11 C10 . . . . -0.9(2) ?
    C18 C16 O8 C17 . . . . 7.3(3) ?
    C14 C16 O8 C17 . . . . -173.01(16) ?
    C16 C18 C10 O5 . . . . -178.55(15) ?
    C16 C18 C10 C11 . . . . 0.7(3) ?
    C12 C11 C10 O5 . . . . 179.19(15) ?
    C12 C11 C10 C18 . . . . 0.0(2) ?
loop_
    _geom_hbond_atom_site_label_D
    _geom_hbond_atom_site_label_H
    _geom_hbond_atom_site_label_A
    _geom_hbond_site_symmetry_A
    _geom_hbond_distance_DH
    _geom_hbond_distance_HA
    _geom_hbond_distance_DA
    _geom_hbond_angle_DHA
    O5 H5 O7 2_555 0.82 1.93 2.7484(18) 179
    O1 H1 O3 2_645 0.82 1.90 2.7204(17) 175
    C6 H6A O1 3_666 0.96 2.57 3.256(3) 129
    C15 H15A O5 3_575 0.96 2.59 3.270(3) 128
    C4 H4B Cg1 4_565 0.96 2.86 3.777(2) 160
    C17 H17B Cg2 4_564 0.96 2.85 3.736(2) 154
    C13 H13B O1 4_576 0.96 2.49 3.303(3) 142
data_global
_journal_date_recd_electronic     2012-10-12
_journal_date_accepted     2012-10-15
_journal_name_full     'Acta Crystallographica, Section E'
_journal_year     2012
_journal_volume     68
_journal_issue     11
_journal_page_first     o3160
_journal_page_last     o3160
_journal_paper_category     QO
_journal_paper_doi     10.1107/S1600536812042997
_journal_coeditor_code     TK5160
_publ_contact_author_name     'Xiao-Chuan Jia'
_publ_contact_author_address
;
Tianjin Entry-Exit Inspection and Quarantine Bureau
Tianjin 300201
People^'^s Republic of China
;
_publ_contact_author_email     'xiaochuanjia2012@163.com'
_publ_contact_author_fax     '+0860233643841'
_publ_contact_author_phone     '+086013936887479'
_publ_section_title
;
3,4,5-Trimethoxyphenol
;
_publ_section_title_footnote     .
loop_
    _publ_author_name
    _publ_author_address
    'Jia, Xiao-Chuan'
;
Tianjin Entry--Exit Inspection and Quarantine Bureau
Tianjin 300201
People's Republic of China
;
    'Li, Jing'
;
Tianjin Entry--Exit Inspection and Quarantine Bureau
Tianjin 300201
People's Republic of China
;
    'Yu, Zhi-Rui'
;
Tianjin Entry--Exit Inspection and Quarantine Bureau
Tianjin 300201
People's Republic of China
;
    'Zhang, Hui'
;
Tianjin Entry--Exit Inspection and Quarantine Bureau
Tianjin 300201
People's Republic of China
;
    'Zhou, Lei'
;
Tianjin Entry--Exit Inspection and Quarantine Bureau
Tianjin 300201
People's Republic of China
;
