# Supplementary material for: 3,4,5-Trimeth­oxy­phenol
Source: Acta Crystallogr Sect E Struct Rep Online. 2012 Oct 20;68(Pt 11):o3160. doi: 10.1107/S1600536812042997 (PMC3515255; doi:10.1107/S1600536812042997)
Supplement: Supplementary file 2 [file e-68-o3160-Isup2.hkl]

# 
# h,k,l, Fc-squared, Fo-squared, sigma(Fo-squared) and status flag 
# 
data_I
_shelx_title ' a in P2(1)/c' 
_shelx_refln_list_code          4 
_shelx_F_calc_maximum      111.30 
_exptl_crystal_F_000       784.00 
_reflns_d_resolution_high  0.8379 
 
loop_ 
 _symmetry_equiv_pos_as_xyz 
 'x, y, z' 
 '-x, y+1/2, -z+1/2' 
 '-x, -y, -z' 
 'x, -y-1/2, z-1/2' 
 
_cell_length_a    15.3553 
_cell_length_b    11.1392 
_cell_length_c    11.5459 
_cell_angle_alpha  90.000 
_cell_angle_beta  111.378 
_cell_angle_gamma  90.000 
 
_shelx_F_squared_multiplier     1.000 
 
loop_ 
 _refln_index_h 
 _refln_index_k 
 _refln_index_l 
 _refln_F_squared_calc 
 _refln_F_squared_meas 
 _refln_F_squared_sigma 
 _refln_observed_status 
   3   0   0        9.09        8.21      0.75 o 
   5   0   0        1.26        0.16      0.98 o 
   6   0   0     3229.57     3344.10     24.52 o 
   7   0   0        5.35        5.29      0.94 o 
   8   0   0      396.31      426.76      7.77 o 
   9   0   0        8.37        9.63      1.06 o 
  10   0   0      934.42     1050.01     16.98 o 
  11   0   0        0.03        0.53      1.09 o 
  12   0   0      469.88      527.33      9.61 o 
  13   0   0        2.17        2.24      0.80 o 
  14   0   0      610.14      692.00     22.11 o 
  15   0   0        0.44        3.53      1.61 o 
  16   0   0       28.56       23.36      5.22 o 
  17   0   0        0.53        2.90      2.55 o 
   2   1   0     4492.05     4201.21     18.60 o 
   3   1   0        0.04        2.46      0.53 o 
   4   1   0     6906.46     6474.69     38.16 o 
   5   1   0        7.43        6.52      1.09 o 
   6   1   0      985.11      971.96      5.93 o 
   7   1   0        0.03        0.32      0.44 o 
   8   1   0       20.89       22.33      0.91 o 
   9   1   0        0.01        1.54      0.51 o 
  10   1   0      337.16      323.88      4.50 o 
  11   1   0        3.18        3.46      0.55 o 
  12   1   0       35.02       41.41      1.53 o 
  13   1   0        0.06        2.04      0.62 o 
  14   1   0        0.58        1.64      0.72 o 
  15   1   0        0.15        1.72      0.92 o 
  16   1   0        4.76        5.10      1.03 o 
  17   1   0        0.16        3.46      1.37 o 
   0   2   0       14.65       19.18      0.97 o 
   1   2   0       13.83       10.65      0.44 o 
   2   2   0      185.63      210.40      1.57 o 
   3   2   0        0.07        2.86      0.47 o 
   4   2   0      161.80      145.92      1.48 o 
   5   2   0        0.21        0.90      0.66 o 
   6   2   0      862.40      842.56      5.38 o 
   7   2   0        0.86        0.49      0.58 o 
   8   2   0      142.23      143.91      1.93 o 
   9   2   0        0.19        1.07      0.53 o 
  10   2   0       30.61       28.06      1.61 o 
  11   2   0        2.98        3.75      0.51 o 
  12   2   0     1005.95     1121.50     13.04 o 
  13   2   0        3.03        2.98      0.67 o 
  14   2   0      361.40      405.69     11.26 o 
  15   2   0        0.07       -0.06      0.71 o 
  16   2   0       34.25       30.78      2.59 o 
   1   3   0       13.08       17.04      1.18 o 
   3   3   0        1.14       -0.62      0.72 o 
   4   3   0      161.13      154.21      1.74 o 
   5   3   0        0.27       -0.07      0.44 o 
   6   3   0     1861.38     2133.19     14.83 o 
   7   3   0        3.63        2.26      0.55 o 
   8   3   0     4466.66     4943.13     23.93 o 
   9   3   0        2.70        2.66      0.46 o 
  10   3   0       16.26       14.05      1.40 o 
  11   3   0        5.88        5.57      0.59 o 
  12   3   0      816.28      879.23     15.11 o 
  13   3   0        0.79       -0.62      0.84 o 
  14   3   0       12.65       10.85      0.86 o 
  15   3   0        1.79        4.34      1.12 o 
  16   3   0        9.80        9.65      1.57 o 
   0   4   0    12387.89    10619.82    217.09 o 
   1   4   0        8.63        8.40      0.66 o 
   2   4   0     1104.87     1058.16      7.57 o 
   3   4   0        1.85        0.06      0.57 o 
   4   4   0      918.46      859.33      8.09 o 
   5   4   0        4.06        4.72      0.80 o 
   6   4   0      145.61      170.71      1.80 o 
   7   4   0        1.38        0.57      0.67 o 
   8   4   0      905.01      964.90      9.23 o 
   9   4   0        2.24        1.83      0.44 o 
  10   4   0      731.69      819.74     10.55 o 
  11   4   0        2.30        2.30      0.59 o 
  12   4   0        1.22        1.13      0.75 o 
  13   4   0        0.04        1.63      0.49 o 
  14   4   0       32.12       31.95      1.59 o 
  15   4   0        1.60        3.76      0.99 o 
  16   4   0        0.38        4.45      2.14 o 
   1   5   0        1.37        1.04      0.64 o 
   2   5   0     1027.38      981.23      7.81 o 
   3   5   0        1.72        1.91      0.51 o 
   4   5   0      826.13      834.63      6.04 o 
   5   5   0        0.31        1.84      0.41 o 
   6   5   0      514.58      515.15      4.61 o 
   7   5   0        1.54        0.89      0.44 o 
   8   5   0       18.55       18.04      0.98 o 
   9   5   0        5.64        4.22      0.57 o 
  10   5   0       19.67       15.17      1.16 o 
  11   5   0        0.11        0.86      0.71 o 
  12   5   0        0.65        1.20      0.71 o 
  13   5   0        0.43        1.82      0.45 o 
  14   5   0       25.65       25.96      3.02 o 
  15   5   0        2.31        6.04      1.95 o 
   0   6   0     5733.33     5852.06     66.33 o 
   1   6   0        2.86        3.98      0.64 o 
   2   6   0      556.84      595.24      5.08 o 
   3   6   0        3.30        6.74      1.26 o 
   4   6   0     5016.52     5569.22     18.86 o 
   5   6   0        0.11        0.39      0.48 o 
   6   6   0        2.74        0.59      0.53 o 
   7   6   0        0.23        2.83      0.74 o 
   8   6   0       71.95       73.76      1.86 o 
   9   6   0        0.00        1.88      0.49 o 
  10   6   0       83.41       76.45      1.58 o 
  11   6   0        2.06        3.33      0.72 o 
  12   6   0       64.71       71.10      3.06 o 
  13   6   0        0.40        1.58      1.05 o 
  14   6   0       12.28        9.55      1.93 o 
  15   6   0        0.01        0.90      2.72 o 
   1   7   0       14.68       11.05      0.80 o 
   2   7   0       70.43       64.93      1.68 o 
   3   7   0        6.66        5.99      0.60 o 
   4   7   0      356.66      325.61      5.07 o 
   5   7   0        4.57        5.57      0.73 o 
   6   7   0      552.63      555.58      6.21 o 
   7   7   0        0.23        1.16      0.37 o 
   8   7   0       22.01       22.12      1.69 o 
   9   7   0        0.06        2.97      0.93 o 
  10   7   0        3.59        2.61      0.87 o 
  11   7   0        0.12        1.94      0.84 o 
  12   7   0        2.98        3.71      1.43 o 
  13   7   0        0.00        0.96      1.37 o 
  14   7   0        2.30        4.01      1.31 o 
   0   8   0      822.69      823.84     14.18 o 
   1   8   0        5.05        4.72      0.78 o 
   2   8   0      452.92      465.36      6.39 o 
   3   8   0       21.51       20.23      1.43 o 
   4   8   0       21.23       12.71      1.23 o 
   5   8   0        1.49        2.00      0.53 o 
   6   8   0       79.14       88.44      2.05 o 
   7   8   0        2.85        4.88      1.61 o 
   8   8   0      271.48      251.74      7.53 o 
   9   8   0        0.02        0.60      1.74 o 
  10   8   0      128.70      134.42      4.92 o 
  11   8   0        1.06        0.98      1.19 o 
  12   8   0        2.25        4.46      1.90 o 
  13   8   0        0.83        2.43      2.41 o 
   1   9   0        1.29        3.04      0.65 o 
   2   9   0      132.93      128.67      3.11 o 
   3   9   0        1.86        2.54      0.58 o 
   4   9   0       24.30       21.13      2.21 o 
   5   9   0        5.18        4.53      0.71 o 
   6   9   0      365.97      367.68      8.61 o 
   7   9   0        2.53        5.32      0.89 o 
   8   9   0      595.72      586.70     14.64 o 
   9   9   0        0.36       -0.54      1.70 o 
  10   9   0       58.35       78.89      4.62 o 
  11   9   0        2.05        3.74      1.72 o 
  12   9   0      148.65      153.27      7.37 o 
   0  10   0       27.64       27.85      2.10 o 
   1  10   0        1.17        0.92      0.72 o 
   2  10   0      211.94      215.40      5.32 o 
   3  10   0        4.03        4.49      0.90 o 
   4  10   0       37.77       35.80      1.77 o 
   5  10   0        0.53        2.15      0.79 o 
   6  10   0       99.02      102.47      3.90 o 
   7  10   0        0.23        2.08      0.79 o 
   8  10   0       10.97        5.20      1.65 o 
   9  10   0        0.34        2.34      0.99 o 
  10  10   0       73.67       67.28      4.11 o 
  11  10   0        6.55        5.64      1.91 o 
   1  11   0        0.69        2.74      0.83 o 
   2  11   0        1.26        3.03      1.35 o 
   3  11   0        0.00        2.74      0.87 o 
   4  11   0        7.97        6.86      1.13 o 
   5  11   0        0.87        2.42      1.46 o 
   6  11   0       10.44        5.60      1.71 o 
   7  11   0        0.00        4.19      1.56 o 
   8  11   0        1.58        7.54      2.33 o 
   9  11   0        0.00        0.53      1.53 o 
   0  12   0     2151.22     2398.12    110.17 o 
   1  12   0        4.54        7.75      3.62 o 
   2  12   0      421.13      481.53     13.09 o 
   3  12   0        0.02        4.15      1.27 o 
   4  12   0       61.75       64.57      3.10 o 
   5  12   0        0.07        4.03      1.30 o 
   6  12   0        3.41        4.28      2.53 o 
   7  12   0        0.21        0.45      1.73 o 
   1  13   0        0.16        2.34      1.22 o 
   2  13   0       22.29       18.37      1.80 o 
   3  13   0        0.38        1.32      2.61 o 
 -17   1   1       21.75       25.65      3.98 o 
 -16   1   1       46.20       41.73      5.64 o 
 -15   1   1      188.65      183.43      5.29 o 
 -14   1   1      222.21      240.13      4.98 o 
 -13   1   1     1412.78     1565.07     38.06 o 
 -12   1   1       13.13       12.13      0.99 o 
 -11   1   1        4.59        4.10      0.57 o 
 -10   1   1       50.40       39.33      1.20 o 
  -9   1   1      516.20      567.04      4.32 o 
  -8   1   1      428.72      472.25      3.70 o 
  -7   1   1        2.97        1.30      0.37 o 
  -6   1   1      261.24      260.07      1.90 o 
  -5   1   1        2.53        0.51      0.26 o 
  -4   1   1      164.19      153.24      2.01 o 
  -3   1   1        0.01        2.50      0.61 o 
  -2   1   1     1628.23     1450.07      7.74 o 
   1   1   1       25.90       23.53      0.76 o 
   2   1   1      775.30      704.83      3.41 o 
   3   1   1        6.71        4.67      0.47 o 
   4   1   1        5.01        4.19      0.43 o 
   5   1   1       19.79       18.44      0.82 o 
   6   1   1      405.48      398.92      3.89 o 
   7   1   1       95.33      107.81      2.69 o 
   8   1   1       68.24       87.51      1.78 o 
   9   1   1      402.03      425.36      4.85 o 
  10   1   1       77.12       67.42      1.76 o 
  11   1   1      722.75      811.22     12.42 o 
  12   1   1       71.20       68.20      1.94 o 
  13   1   1     1063.62     1218.58     20.98 o 
  14   1   1      171.47      172.72      4.65 o 
  15   1   1        0.00        2.80      1.11 o 
  16   1   1        0.94        4.14      1.12 o 
 -17   2   1        2.95        3.11      1.89 o 
 -16   2   1        0.84        3.48      1.20 o 
 -15   2   1       23.98       22.68      1.37 o 
 -14   2   1        0.32        0.81      0.86 o 
 -13   2   1      390.13      424.98      8.55 o 
 -12   2   1       48.28       51.85      1.46 o 
 -11   2   1      673.28      686.42      7.62 o 
 -10   2   1      268.67      264.27      3.76 o 
  -9   2   1       13.71        9.19      0.73 o 
  -8   2   1      122.29      133.49      1.65 o 
  -7   2   1      487.48      530.40      4.99 o 
  -6   2   1       79.49       73.35      1.37 o 
  -5   2   1      664.93      628.12      3.36 o 
  -4   2   1     1331.16     1202.48      7.14 o 
  -3   2   1     2827.35     2564.60     11.74 o 
  -2   2   1      208.04      204.98      3.05 o 
  -1   2   1     7949.20     7052.96     42.67 o 
   0   2   1       12.54       20.08      0.72 o 
   1   2   1     5954.93     5384.47     20.58 o 
   2   2   1      874.25      825.72      6.02 o 
   3   2   1      230.09      197.40      1.44 o 
   4   2   1      318.11      274.43      2.24 o 
   5   2   1     1174.17     1186.92      7.31 o 
   6   2   1      498.95      480.53      5.19 o 
   7   2   1        0.06        1.56      0.65 o 
   8   2   1       15.11       10.78      0.73 o 
   9   2   1       38.99       36.97      1.26 o 
  10   2   1      231.09      243.90      3.65 o 
  11   2   1      902.01      997.34     11.80 o 
  12   2   1        1.32        3.24      0.70 o 
  13   2   1       29.55       27.25      1.28 o 
  14   2   1        0.18        1.89      0.85 o 
  15   2   1       37.48       38.03      2.29 o 
  16   2   1        0.00        1.42      1.30 o 
 -17   3   1        0.38        1.10      1.11 o 
 -16   3   1        4.41        5.16      1.44 o 
 -15   3   1       10.04        8.07      1.11 o 
 -14   3   1       42.39       37.68      1.40 o 
 -13   3   1      195.02      203.82      4.35 o 
 -12   3   1      157.55      161.51      5.54 o 
 -11   3   1      106.04      104.14      2.13 o 
 -10   3   1      372.73      392.58      4.61 o 
  -9   3   1       75.56       73.24      1.45 o 
  -8   3   1       13.63       16.51      0.76 o 
  -7   3   1        0.21        1.03      0.34 o 
  -6   3   1     1088.57     1146.58      7.27 o 
  -5   3   1     1236.14     1230.57      7.22 o 
  -4   3   1       51.47       33.76      1.07 o 
  -3   3   1     1334.40     1287.24      5.70 o 
  -2   3   1     2377.16     2106.26     10.98 o 
  -1   3   1        5.58       11.53      0.95 o 
   0   3   1    10673.72     9002.38     89.13 o 
   1   3   1      560.81      571.29      4.53 o 
   2   3   1        2.16        3.82      0.52 o 
   3   3   1     1186.92     1176.82      6.41 o 
   4   3   1      226.88      264.48      3.42 o 
   5   3   1      363.35      383.47      3.34 o 
   6   3   1      380.98      399.81      3.53 o 
   7   3   1       59.05       52.47      1.37 o 
   8   3   1      270.81      285.19      3.61 o 
   9   3   1        0.34        1.68      0.52 o 
  10   3   1      267.36      278.62      4.00 o 
  11   3   1      254.04      255.24      4.13 o 
  12   3   1       72.08       67.65      2.10 o 
  13   3   1       50.46       49.79      1.79 o 
  14   3   1       24.01       21.42      1.43 o 
  15   3   1        0.17        2.21      0.89 o 
  16   3   1        1.48        0.78      1.30 o 
 -16   4   1        7.37        7.35      2.29 o 
 -15   4   1      140.52      142.65      8.06 o 
 -14   4   1        2.27        2.13      0.54 o 
 -13   4   1       21.52       21.82      1.07 o 
 -12   4   1        3.27        2.05      0.78 o 
 -11   4   1       62.22       59.83      1.87 o 
 -10   4   1        4.07        5.16      0.58 o 
  -9   4   1      330.29      338.16      4.62 o 
  -8   4   1       21.55       24.07      1.09 o 
  -7   4   1      147.85      172.82      2.11 o 
  -6   4   1      583.60      609.20      4.59 o 
  -5   4   1     1252.89     1364.41      8.60 o 
  -4   4   1       24.18       25.62      0.90 o 
  -3   4   1       12.94       13.11      0.64 o 
  -2   4   1     1759.92     1685.07      7.91 o 
  -1   4   1        1.27        0.42      0.68 o 
   0   4   1      351.75      324.98      2.48 o 
   1   4   1      100.76       90.53      1.66 o 
   2   4   1      637.80      608.41      5.12 o 
   3   4   1      512.74      541.62      4.95 o 
   4   4   1      553.59      561.05      5.19 o 
   5   4   1     1733.78     1889.66     13.62 o 
   6   4   1      174.33      182.53      2.19 o 
   7   4   1      145.64      124.84      1.99 o 
   8   4   1       41.21       41.99      1.19 o 
   9   4   1       42.24       47.44      1.39 o 
  10   4   1        0.99        2.85      0.53 o 
  11   4   1      182.43      187.94      4.10 o 
  12   4   1        5.87        6.93      0.99 o 
  13   4   1       47.75       46.47      2.08 o 
  14   4   1        4.70        5.35      1.10 o 
  15   4   1       71.55       74.07      3.76 o 
 -16   5   1        1.52        1.66      2.76 o 
 -15   5   1        6.60        6.34      1.21 o 
 -14   5   1       26.32       24.90      2.26 o 
 -13   5   1       15.38       13.47      1.10 o 
 -12   5   1       15.00       10.65      1.17 o 
 -11   5   1      116.12      116.35      2.90 o 
 -10   5   1       14.83       17.83      1.13 o 
  -9   5   1        0.17        2.17      0.51 o 
  -8   5   1        9.56        7.01      0.91 o 
  -7   5   1       12.09        8.52      0.89 o 
  -6   5   1       57.14       46.76      1.22 o 
  -5   5   1     1492.93     1619.01     10.07 o 
  -4   5   1        5.01       12.48      0.94 o 
  -3   5   1      158.37      194.11      5.66 o 
  -2   5   1       73.61       74.68      1.93 o 
  -1   5   1        3.66        4.39      0.56 o 
   0   5   1      321.26      308.93      4.03 o 
   1   5   1       96.20       83.10      1.78 o 
   3   5   1     1891.64     2095.62     16.15 o 
   4   5   1       15.67       22.54      2.79 o 
   5   5   1      424.75      472.82      4.84 o 
   6   5   1        0.56        1.06      2.00 o 
   7   5   1      146.57      145.71      3.27 o 
   8   5   1       14.15       15.50      1.71 o 
   9   5   1      105.12       97.41      2.36 o 
  10   5   1        0.44        1.28      0.69 o 
  11   5   1       10.45       13.73      2.34 o 
  12   5   1       25.05       22.21      1.14 o 
  13   5   1        5.79        5.29      1.10 o 
  14   5   1       12.47       12.01      1.92 o 
  15   5   1       69.49       79.48      5.25 o 
 -15   6   1        2.45        2.59      1.76 o 
 -14   6   1        2.45        2.83      1.26 o 
 -13   6   1        1.50        2.71      0.81 o 
 -12   6   1        0.34        1.73      0.56 o 
 -11   6   1        5.05        4.07      0.62 o 
 -10   6   1       47.07       53.53      2.34 o 
  -9   6   1        2.81        3.49      0.56 o 
  -8   6   1       43.64       42.17      2.02 o 
  -7   6   1        0.74        2.27      0.56 o 
  -6   6   1       12.89       14.86      0.78 o 
  -5   6   1       76.51       78.53      1.58 o 
  -4   6   1      220.98      205.06      2.58 o 
  -3   6   1      160.83      158.99      2.09 o 
  -2   6   1       11.35        6.17      0.59 o 
  -1   6   1        0.19        1.06      0.44 o 
   0   6   1        1.07        1.75      0.65 o 
   1   6   1       39.70       37.21      1.14 o 
   2   6   1        4.97        1.63      0.61 o 
   3   6   1      139.09      150.84      2.30 o 
   4   6   1       46.37       39.79      1.15 o 
   5   6   1        0.89        1.07      0.89 o 
   6   6   1       16.34       11.71      1.03 o 
   7   6   1        5.36        8.97      1.09 o 
   8   6   1        2.54        4.20      0.88 o 
   9   6   1        2.66        2.83      0.90 o 
  10   6   1       18.73       28.90      1.99 o 
  11   6   1        0.68        1.52      0.81 o 
  12   6   1        5.14        3.92      2.86 o 
  13   6   1        0.14        1.68      1.31 o 
  14   6   1        2.11        3.96      1.50 o 
 -14   7   1        4.15        6.01      3.34 o 
 -13   7   1        2.90        2.64      0.82 o 
 -12   7   1       32.72       30.15      2.37 o 
 -11   7   1       87.66       78.14      2.41 o 
 -10   7   1       14.21       12.55      1.26 o 
  -9   7   1        0.15        1.46      0.75 o 
  -8   7   1       68.24       70.78      2.14 o 
  -7   7   1       19.65       20.36      1.03 o 
  -6   7   1       61.62       54.49      1.62 o 
  -5   7   1      576.74      589.34      7.42 o 
  -4   7   1      720.70      770.50      7.94 o 
  -3   7   1      407.91      462.59      5.32 o 
  -2   7   1       34.63       40.74      1.33 o 
  -1   7   1        1.02        2.79      0.61 o 
   0   7   1      384.47      341.28      4.28 o 
   1   7   1      121.69      125.17      2.70 o 
   2   7   1      436.08      451.08      5.19 o 
   3   7   1      700.11      763.56      7.75 o 
   4   7   1      190.96      195.99      3.76 o 
   5   7   1       37.26       32.03      2.36 o 
   6   7   1       95.95       91.00      2.78 o 
   7   7   1       18.50       20.71      2.71 o 
   8   7   1       10.92       10.14      1.87 o 
   9   7   1      126.31      123.60      5.54 o 
  10   7   1       35.44       31.01      2.15 o 
  11   7   1       14.15        9.31      1.25 o 
  12   7   1        2.81        4.18      1.12 o 
  13   7   1       19.19       18.52      2.04 o 
 -14   8   1        4.01        6.65      1.81 o 
 -13   8   1        1.12        2.70      1.54 o 
 -12   8   1        4.07        6.74      1.52 o 
 -11   8   1       12.43       12.59      1.51 o 
 -10   8   1        2.27        1.93      0.91 o 
  -9   8   1      173.79      167.07      4.57 o 
  -8   8   1      147.30      145.33      3.93 o 
  -7   8   1       38.48       36.45      1.40 o 
  -6   8   1        0.07        0.25      0.59 o 
  -5   8   1      259.01      278.64      4.16 o 
  -4   8   1      121.18      117.38      2.48 o 
  -3   8   1        1.41        2.81      1.07 o 
  -2   8   1       15.13       18.19      1.32 o 
  -1   8   1        1.93        2.80      0.71 o 
   0   8   1        4.61        6.97      0.90 o 
   1   8   1        1.32        2.95      0.69 o 
   2   8   1        8.25        5.64      0.72 o 
   3   8   1       73.97       72.11      2.54 o 
   4   8   1       71.89       82.97      2.20 o 
   5   8   1      136.86      153.15      3.43 o 
   6   8   1       93.35       92.29      3.36 o 
   7   8   1       80.44       77.76      3.67 o 
   8   8   1        3.30        7.48      1.30 o 
   9   8   1       95.30       85.94      3.93 o 
  10   8   1       55.56       60.81      3.21 o 
  11   8   1        4.07        5.00      1.17 o 
  12   8   1        0.22        2.83      1.17 o 
  13   8   1        9.74       10.85      1.79 o 
 -12   9   1       13.54       14.09      1.93 o 
 -11   9   1        1.25        4.79      1.62 o 
 -10   9   1       18.46       16.67      1.91 o 
  -9   9   1        0.00        0.76      1.78 o 
  -8   9   1       12.48       11.12      1.15 o 
  -7   9   1       43.29       37.45      1.53 o 
  -6   9   1        1.43        1.39      0.57 o 
  -5   9   1      158.83      163.80      4.00 o 
  -4   9   1      135.63      140.04      3.23 o 
  -3   9   1       36.19       35.77      1.79 o 
  -2   9   1       34.07       33.34      1.77 o 
  -1   9   1        8.13        8.12      0.98 o 
   0   9   1        6.50        6.40      0.73 o 
   1   9   1        6.16        7.60      0.88 o 
   2   9   1       99.54      104.91      2.27 o 
   3   9   1      141.64      139.09      4.21 o 
   4   9   1       30.07       33.10      1.30 o 
   5   9   1      172.06      174.32      4.79 o 
   6   9   1        0.76        6.72      2.35 o 
   7   9   1        0.07        4.10      2.08 o 
   8   9   1        9.94        7.11      2.77 o 
   9   9   1        1.51        3.63      1.54 o 
  10   9   1       82.40       95.59      5.46 o 
  11   9   1        7.76       10.54      1.83 o 
  12   9   1       16.20       17.71      2.52 o 
 -11  10   1       33.00       33.46      3.90 o 
 -10  10   1        0.26        2.03      1.27 o 
  -9  10   1        6.72        9.54      1.64 o 
  -8  10   1       14.84       13.57      1.64 o 
  -7  10   1       24.91       22.85      1.36 o 
  -6  10   1       39.60       40.28      2.82 o 
  -5  10   1       14.65       15.45      1.34 o 
  -4  10   1        0.71        2.75      0.77 o 
  -3  10   1      211.08      231.10      5.68 o 
  -2  10   1       31.86       34.88      2.07 o 
  -1  10   1      303.63      317.46      7.76 o 
   0  10   1        4.49        4.21      0.91 o 
   1  10   1      327.54      350.28      7.66 o 
   2  10   1       13.88       16.79      1.43 o 
   3  10   1       45.72       47.60      2.20 o 
   4  10   1        6.12        6.42      1.00 o 
   5  10   1      120.03      121.57      4.17 o 
   6  10   1       22.53       25.06      2.49 o 
   7  10   1        6.06        5.17      1.58 o 
   8  10   1        7.00        3.21      1.74 o 
   9  10   1        0.03        5.59      1.91 o 
  10  10   1        8.62        9.76      2.17 o 
  -9  11   1       12.25       12.21      1.84 o 
  -8  11   1       18.18       20.67      3.20 o 
  -7  11   1        4.76        6.08      1.27 o 
  -6  11   1       16.33       16.52      1.64 o 
  -5  11   1        0.06        2.22      0.80 o 
  -4  11   1       13.78       15.01      1.49 o 
  -3  11   1       30.61       32.03      2.03 o 
  -2  11   1        0.72        4.13      0.99 o 
  -1  11   1        1.09        3.51      0.99 o 
   0  11   1       24.21       26.05      1.88 o 
   1  11   1      132.34      136.18      4.40 o 
   2  11   1        1.47        2.75      0.97 o 
   3  11   1       17.75       17.43      1.31 o 
   4  11   1        0.06        0.56      0.65 o 
   5  11   1       17.82       16.76      1.54 o 
   6  11   1       15.03       13.11      1.95 o 
   7  11   1        5.08        3.63      1.59 o 
   8  11   1        1.25        6.43      2.60 o 
   9  11   1        0.87        3.64      1.00 o 
  -7  12   1        7.00        7.81      1.66 o 
  -6  12   1        6.67        5.33      2.68 o 
  -5  12   1        0.01        2.60      1.86 o 
  -4  12   1       18.66       23.27      2.19 o 
  -3  12   1       22.04       22.70      2.01 o 
  -2  12   1        0.73        3.31      1.60 o 
  -1  12   1       69.98       69.12      2.93 o 
   0  12   1       20.44       21.44      1.72 o 
   1  12   1       74.70       75.32      3.93 o 
   2  12   1       13.64       13.41      1.64 o 
   3  12   1        2.17        3.18      1.39 o 
   4  12   1        6.37        6.31      1.88 o 
   5  12   1        1.13        7.99      2.69 o 
   6  12   1        0.47        0.15      2.60 o 
  -3  13   1        1.88        1.96      1.37 o 
  -2  13   1       77.25       75.77      3.88 o 
  -1  13   1        4.43        7.14      1.73 o 
   0  13   1      178.72      195.43      5.66 o 
   1  13   1        0.06        4.53      1.63 o 
   2  13   1       32.00       25.15      2.76 o 
 -17   0   2       31.30       33.52      5.23 o 
 -16   0   2       16.72       15.33      1.67 o 
 -15   0   2      176.07      177.49      9.03 o 
 -14   0   2      354.42      410.03     10.24 o 
 -13   0   2      129.17      124.34      2.64 o 
 -12   0   2       63.99       55.09      2.12 o 
 -11   0   2      132.01      123.06      2.80 o 
 -10   0   2        5.40        2.94      1.77 o 
  -9   0   2      475.38      425.32      5.80 o 
  -8   0   2      852.28      929.69      8.42 o 
  -7   0   2      203.46      228.09      4.85 o 
  -6   0   2      184.83      181.15      2.39 o 
  -5   0   2     1147.64     1138.08     13.51 o 
  -4   0   2      124.44      115.46      2.29 o 
  -3   0   2      980.00      916.23      7.24 o 
  -2   0   2     2180.72     2031.95      9.72 o 
  -1   0   2        0.01       -0.02      0.44 o 
   0   0   2     2116.68     1956.02      9.63 o 
   1   0   2     1299.35     1183.85     15.01 o 
   2   0   2       46.52       52.48      2.85 o 
   3   0   2      955.89      949.03     16.35 o 
   4   0   2       54.21       54.16      2.41 o 
   5   0   2      325.81      342.81      6.29 o 
   6   0   2     1080.60     1146.26     17.80 o 
   7   0   2      348.00      291.38      4.10 o 
   8   0   2        1.67        1.40      0.88 o 
   9   0   2       94.03       89.85      3.68 o 
  10   0   2       66.90       58.66      2.40 o 
  11   0   2       41.89       37.41      2.11 o 
  12   0   2      404.01      449.51     11.46 o 
  13   0   2      223.03      223.59      6.61 o 
  14   0   2       19.62       18.46      3.50 o 
  15   0   2       18.35       17.08      3.17 o 
 -17   1   2        1.28        4.45      2.00 o 
 -16   1   2       29.93       26.19      2.82 o 
 -15   1   2      236.36      222.26      6.97 o 
 -14   1   2       80.27       72.20      2.59 o 
 -13   1   2      169.63      168.72      3.72 o 
 -12   1   2        5.17        4.82      0.56 o 
 -11   1   2       11.10        6.08      0.64 o 
 -10   1   2     1082.09     1232.84     12.00 o 
  -9   1   2       64.84       59.10      1.38 o 
  -8   1   2      870.30      946.38      6.40 o 
  -7   1   2      337.64      363.38      4.26 o 
  -6   1   2     1084.10     1066.16      7.05 o 
  -5   1   2      269.26      244.75      2.21 o 
  -4   1   2     9864.42     8729.93     54.23 o 
  -3   1   2     2819.60     2651.35      9.56 o 
  -2   1   2     2489.11     2343.52      8.08 o 
  -1   1   2     7465.41     6904.29     29.74 o 
   0   1   2     2589.55     2460.69      9.01 o 
   1   1   2     2990.97     2770.92     12.22 o 
   2   1   2     9713.55     8613.05     30.76 o 
   3   1   2      226.78      210.03      1.85 o 
   4   1   2     1195.60     1179.90      5.67 o 
   5   1   2      303.43      309.80      5.38 o 
   6   1   2     1042.20     1161.28     11.70 o 
   7   1   2       57.74       54.53      1.51 o 
   8   1   2     1089.79     1228.06     11.50 o 
   9   1   2        6.27        3.65      0.57 o 
  10   1   2        0.72        0.10      0.60 o 
  11   1   2      186.75      179.09      3.29 o 
  12   1   2      109.65      106.72      3.87 o 
  13   1   2      228.45      226.42      5.01 o 
  14   1   2       25.59       21.65      1.38 o 
  15   1   2        2.10        2.37      0.97 o 
 -17   2   2       49.61       58.78      6.11 o 
 -16   2   2       37.38       37.76      3.90 o 
 -15   2   2        5.82        4.39      0.72 o 
 -14   2   2        7.01        6.69      0.71 o 
 -13   2   2       78.79       76.21      1.72 o 
 -12   2   2        0.00        1.32      0.59 o 
 -11   2   2      221.07      226.31      3.37 o 
 -10   2   2      388.46      393.29      4.29 o 
  -9   2   2      127.16      159.48      1.80 o 
  -8   2   2      165.48      157.84      2.33 o 
  -7   2   2     5086.04     5178.38     28.26 o 
  -6   2   2      889.23      931.71      7.33 o 
  -5   2   2       66.37       55.77      1.29 o 
  -4   2   2       20.20       27.50      0.96 o 
  -1   2   2       24.73       27.00      1.34 o 
   2   2   2        0.49        2.82      0.61 o 
   3   2   2       43.23       43.45      2.23 o 
   4   2   2      564.84      594.90      7.08 o 
   5   2   2     5635.92     5798.34     29.54 o 
   6   2   2      164.25      150.12      2.30 o 
   8   2   2      316.30      320.05      4.08 o 
   9   2   2      216.27      221.85      3.30 o 
  10   2   2        2.69        4.82      0.65 o 
  11   2   2      148.29      152.29      3.92 o 
  12   2   2       16.55       14.82      1.02 o 
  13   2   2        4.34        4.23      0.71 o 
  14   2   2       48.04       47.97      2.54 o 
  15   2   2       63.20       63.77      3.00 o 
 -17   3   2        0.83        0.84      1.76 o 
 -16   3   2        2.71        3.06      1.04 o 
 -15   3   2       23.35       22.17      2.77 o 
 -14   3   2        8.53        7.20      0.68 o 
 -13   3   2        6.39        5.53      0.74 o 
 -12   3   2      517.44      557.69      8.09 o 
 -11   3   2       73.45       72.15      1.62 o 
 -10   3   2        0.01        1.03      0.66 o 
  -9   3   2       24.21       32.39      1.07 o 
  -8   3   2      367.97      351.21      3.25 o 
  -7   3   2      438.94      432.19      3.50 o 
  -6   3   2     3672.62     3467.34     20.82 o 
  -5   3   2      643.10      603.24      4.25 o 
  -4   3   2       28.93       27.67      0.98 o 
  -3   3   2     1133.47     1094.05      5.07 o 
  -2   3   2     5717.14     5203.05     18.14 o 
  -1   3   2      483.53      474.37      4.50 o 
   0   3   2     5656.73     5149.48     18.08 o 
   1   3   2      708.50      693.46      3.97 o 
   2   3   2       60.96       56.46      1.32 o 
   3   3   2      754.40      690.93      5.80 o 
   4   3   2     3602.72     3452.37     21.50 o 
   5   3   2      333.41      328.88      5.83 o 
   6   3   2      239.08      235.31      2.62 o 
   7   3   2       11.42       18.60      0.91 o 
   8   3   2        3.68        6.70      0.66 o 
   9   3   2       21.90       24.44      1.13 o 
  10   3   2      402.91      422.01      5.81 o 
  11   3   2       15.04       18.44      1.14 o 
  12   3   2        2.54        3.06      0.58 o 
  13   3   2        1.20        2.26      0.61 o 
  14   3   2        0.57        1.83      0.71 o 
  15   3   2        0.53        0.80      1.24 o 
 -17   4   2       15.06       16.07      1.54 o 
 -16   4   2        0.94        1.01      1.03 o 
 -15   4   2       24.74       23.70      2.11 o 
 -14   4   2       20.41       16.95      1.14 o 
 -13   4   2      155.67      165.69      4.04 o 
 -12   4   2      525.46      549.67     11.04 o 
 -11   4   2      349.13      346.17      5.79 o 
 -10   4   2     1218.08     1275.36     16.01 o 
  -9   4   2       21.95       22.94      0.93 o 
  -8   4   2       27.38       24.30      0.92 o 
  -7   4   2      863.53      951.55      5.80 o 
  -6   4   2       16.79       12.81      0.69 o 
  -5   4   2        1.47        3.55      0.59 o 
  -4   4   2     1852.89     1799.14     10.81 o 
  -3   4   2     2028.98     1997.91     13.43 o 
  -2   4   2     1558.31     1447.44      6.38 o 
  -1   4   2       10.08        8.18      0.59 o 
   0   4   2     1522.12     1396.02      6.16 o 
   1   4   2     2117.93     2102.27     12.96 o 
   2   4   2     1964.38     1936.52     13.15 o 
   3   4   2        7.65        7.30      0.85 o 
   4   4   2        6.17        3.92      0.63 o 
   5   4   2      892.85      982.24      7.58 o 
   6   4   2       30.05       24.24      1.32 o 
   7   4   2       33.75       35.01      1.38 o 
   8   4   2     1035.45     1108.42     10.95 o 
   9   4   2      276.75      270.55      6.23 o 
  10   4   2      506.67      517.97      9.37 o 
  11   4   2      158.97      159.20      3.77 o 
  12   4   2       22.06       19.66      1.15 o 
  13   4   2       33.36       33.75      1.90 o 
  14   4   2        1.80        3.77      1.19 o 
  15   4   2       26.29       29.74      3.69 o 
 -16   5   2        9.76        8.82      1.29 o 
 -15   5   2        1.48        2.94      1.37 o 
 -14   5   2        8.20        6.30      1.05 o 
 -13   5   2       41.38       42.41      1.55 o 
 -12   5   2        2.47        2.30      0.47 o 
 -11   5   2      605.08      636.17      8.42 o 
 -10   5   2       67.94       63.26      1.92 o 
  -9   5   2      248.35      257.77      3.50 o 
  -8   5   2      155.19      148.48      2.59 o 
  -7   5   2      290.55      293.37      3.66 o 
  -6   5   2        5.15        3.24      0.46 o 
  -5   5   2      637.13      739.03      5.51 o 
  -4   5   2     1142.03     1127.23     10.27 o 
  -3   5   2      362.53      397.64      4.28 o 
  -2   5   2     1193.11     1207.76      7.61 o 
  -1   5   2      287.07      268.00      3.66 o 
   0   5   2      988.60     1016.86      7.19 o 
   1   5   2      169.53      192.61      3.07 o 
   2   5   2     1364.04     1351.11      9.37 o 
   3   5   2      811.92      917.67      7.95 o 
   4   5   2       13.57       10.99      0.97 o 
   5   5   2      307.64      324.51      5.48 o 
   6   5   2      168.64      173.02      3.72 o 
   7   5   2      348.26      370.75      5.75 o 
   8   5   2      105.30      103.64      3.13 o 
   9   5   2      499.17      525.43      9.27 o 
  10   5   2        1.32        1.66      0.39 o 
  11   5   2       33.59       31.93      1.85 o 
  12   5   2       12.25       10.34      1.36 o 
  13   5   2        0.00        3.08      1.04 o 
  14   5   2        9.00        7.93      1.79 o 
 -15   6   2        0.01        3.81      1.34 o 
 -14   6   2       33.87       38.76      2.99 o 
 -13   6   2       48.18       44.64      2.58 o 
 -12   6   2       88.08       78.42      2.37 o 
 -11   6   2       42.06       34.08      1.43 o 
 -10   6   2      463.07      479.30      6.66 o 
  -9   6   2      145.94      148.12      2.98 o 
  -8   6   2       99.24       96.28      2.04 o 
  -7   6   2       90.39       78.49      2.32 o 
  -6   6   2       12.03       15.36      1.29 o 
  -5   6   2      106.64      116.11      2.79 o 
  -4   6   2     2130.39     2240.78     11.78 o 
  -2   6   2      339.67      347.81      3.81 o 
  -1   6   2        6.45        5.12      0.55 o 
   0   6   2      157.53      170.15      2.23 o 
   1   6   2      304.57      270.34      3.72 o 
   2   6   2     1717.38     1782.72     11.95 o 
   3   6   2      200.03      213.50      2.29 o 
   4   6   2        4.10        9.31      1.91 o 
   5   6   2      213.15      198.07      7.12 o 
   6   6   2      108.70      110.06      3.12 o 
   7   6   2      103.43      105.00      2.96 o 
   8   6   2      493.09      517.98     10.13 o 
   9   6   2       48.88       41.07      2.52 o 
  10   6   2       99.07       98.29      4.83 o 
  11   6   2       10.12        9.18      1.48 o 
  12   6   2       43.02       43.88      3.88 o 
  13   6   2        0.27        3.97      1.35 o 
  14   6   2       18.67       15.25      1.93 o 
 -15   7   2        0.00        6.64      2.21 o 
 -14   7   2       16.83       16.36      2.25 o 
 -13   7   2       10.06        9.19      1.41 o 
 -12   7   2        6.75        7.01      0.90 o 
 -11   7   2      211.94      203.13      5.22 o 
 -10   7   2       33.57       21.03      1.22 o 
  -9   7   2       71.36       66.51      1.79 o 
  -8   7   2       48.92       43.41      1.65 o 
  -7   7   2      180.00      171.07      3.13 o 
  -6   7   2       29.57       28.38      1.70 o 
  -5   7   2      234.21      237.51      3.76 o 
  -4   7   2      234.23      220.10      3.57 o 
  -3   7   2       91.47       91.42      2.05 o 
  -2   7   2      451.06      432.99      5.57 o 
  -1   7   2       24.12       23.21      1.09 o 
   0   7   2      542.20      544.62      6.03 o 
   1   7   2       73.25       86.86      1.89 o 
   2   7   2      348.71      335.83      4.71 o 
   3   7   2      443.85      449.91      7.25 o 
   4   7   2       43.59       36.77      2.32 o 
   5   7   2      144.52      139.73      3.45 o 
   6   7   2       59.21       58.39      2.74 o 
   7   7   2      116.62      120.35      3.73 o 
   8   7   2       43.27       29.51      2.22 o 
   9   7   2      136.91      129.71      4.87 o 
  10   7   2       34.08       43.20      2.72 o 
  11   7   2       20.07       21.00      2.25 o 
  12   7   2       25.40       22.36      2.59 o 
  13   7   2        0.53        4.00      2.86 o 
 -14   8   2        5.35        3.20      1.49 o 
 -13   8   2       51.00       53.65      5.20 o 
 -12   8   2      244.75      246.71      7.32 o 
 -11   8   2      139.35      163.40      5.22 o 
 -10   8   2      393.19      390.55      7.94 o 
  -9   8   2       32.59       27.34      1.48 o 
  -8   8   2        2.04        1.99      0.94 o 
  -7   8   2      228.35      231.73      6.11 o 
  -6   8   2        1.21        1.77      0.48 o 
  -5   8   2        4.04        4.09      0.63 o 
  -4   8   2       47.26       45.14      1.58 o 
  -3   8   2      336.86      336.74      4.60 o 
  -2   8   2      152.54      141.21      2.71 o 
  -1   8   2        0.68        1.71      0.63 o 
   0   8   2      156.71      146.57      2.76 o 
   1   8   2      421.74      418.66      5.21 o 
   2   8   2       30.39       28.96      1.48 o 
   3   8   2        6.23        6.70      0.75 o 
   4   8   2        0.54        1.39      1.11 o 
   5   8   2      300.56      309.60      7.19 o 
   6   8   2        6.63        7.32      1.57 o 
   7   8   2       20.37       18.47      2.03 o 
   8   8   2      297.51      288.94      9.84 o 
   9   8   2       89.48      109.06      5.57 o 
  10   8   2      257.90      269.71      9.90 o 
  11   8   2       37.26       39.17      6.01 o 
  12   8   2       22.33       21.46      2.24 o 
 -13   9   2        9.78        9.43      2.97 o 
 -12   9   2      120.51      122.47      6.90 o 
 -11   9   2       30.73       27.61      2.57 o 
 -10   9   2        5.18        6.02      0.91 o 
  -9   9   2        0.39        2.86      0.78 o 
  -8   9   2        4.05        5.03      0.89 o 
  -7   9   2       10.57       11.94      1.33 o 
  -6   9   2      246.13      230.18      5.44 o 
  -5   9   2        1.53        3.16      0.69 o 
  -4   9   2        0.31        2.06      0.90 o 
  -3   9   2        0.16        1.45      0.60 o 
  -2   9   2      124.67      120.87      2.60 o 
  -1   9   2       79.92       65.70      2.04 o 
   0   9   2       64.69       61.37      2.14 o 
   1   9   2       21.31       20.15      1.52 o 
   2   9   2       20.71       19.89      1.39 o 
   3   9   2        1.22        2.59      1.21 o 
   4   9   2      305.69      291.75      9.73 o 
   5   9   2       19.92       17.31      2.30 o 
   6   9   2        1.10        5.55      1.66 o 
   7   9   2        0.87        2.64      2.18 o 
   8   9   2        0.08        0.65      1.60 o 
   9   9   2       29.33       24.57      2.38 o 
  10   9   2       65.02       72.24      4.24 o 
  11   9   2        3.69        2.70      2.33 o 
 -11  10   2        5.08        7.08      1.14 o 
 -10  10   2        3.43        6.94      1.99 o 
  -9  10   2       28.14       24.63      1.89 o 
  -8  10   2        7.35        6.09      1.24 o 
  -7  10   2      177.73      178.02      4.90 o 
  -6  10   2        2.38        4.91      1.04 o 
  -5  10   2        6.15        6.18      1.00 o 
  -4  10   2       75.81       78.98      2.73 o 
  -3  10   2      480.66      497.52     10.42 o 
  -2  10   2      641.51      713.98     15.62 o 
  -1  10   2        9.82        9.33      1.29 o 
   0  10   2      485.86      517.15     10.62 o 
   1  10   2      428.42      443.93      9.33 o 
   2  10   2       35.68       33.96      1.72 o 
   3  10   2       16.60       17.44      1.64 o 
   4  10   2        0.28        2.56      1.87 o 
   5  10   2      218.54      216.95      8.30 o 
   6  10   2       12.38       12.17      2.31 o 
   7  10   2       19.40       17.37      2.06 o 
   8  10   2        0.09        6.39      1.86 o 
   9  10   2       19.28       21.07      2.49 o 
  10  10   2        3.65        4.31      1.53 o 
 -10  11   2       18.68       16.49      3.65 o 
  -9  11   2        0.33        3.50      1.14 o 
  -8  11   2      156.24      155.31      5.74 o 
  -7  11   2       38.74       38.88      2.67 o 
  -6  11   2       27.93       26.63      2.28 o 
  -5  11   2        3.62        4.64      1.13 o 
  -4  11   2      117.16      124.79      4.06 o 
  -3  11   2      149.88      156.75      4.39 o 
  -2  11   2      145.19      154.36      4.31 o 
  -1  11   2      395.81      410.93     11.62 o 
   0  11   2      156.54      160.38      4.82 o 
   1  11   2      195.71      208.28      5.56 o 
   2  11   2      149.52      155.51      4.49 o 
   3  11   2        9.58        7.34      1.59 o 
   4  11   2       19.81       20.13      2.27 o 
   5  11   2       41.83       42.15      3.63 o 
   6  11   2      126.35      136.99      6.67 o 
   7  11   2        4.50        6.48      1.67 o 
   8  11   2       25.72       25.16      2.60 o 
  -7  12   2        4.17        6.41      1.93 o 
  -6  12   2        3.33        6.49      1.24 o 
  -5  12   2        8.70        8.11      1.66 o 
  -4  12   2       44.87       46.01      2.78 o 
  -3  12   2       22.02       22.80      2.28 o 
  -2  12   2       54.72       54.44      2.83 o 
  -1  12   2        0.33        0.86      1.59 o 
   0  12   2       80.08       78.91      3.93 o 
   1  12   2       21.05       15.34      2.03 o 
   2  12   2       21.02       22.40      2.73 o 
   3  12   2       11.96       16.77      2.52 o 
   4  12   2        4.05        3.61      1.69 o 
   5  12   2        1.79        2.05      1.15 o 
  -3  13   2       33.74       36.93      2.98 o 
  -2  13   2       43.52       48.59      3.10 o 
  -1  13   2       13.66        9.92      1.41 o 
   0  13   2       21.79       24.15      2.23 o 
   1  13   2       22.00       24.45      3.16 o 
 -18   1   3        1.20       -0.12      2.26 o 
 -17   1   3       59.32       61.04      4.94 o 
 -16   1   3      158.92      148.71     11.74 o 
 -15   1   3      337.18      353.55      9.77 o 
 -14   1   3        3.59        7.95      1.77 o 
 -13   1   3        4.35        5.15      1.77 o 
 -12   1   3      155.17      170.03      3.20 o 
 -11   1   3       45.29       38.83      2.39 o 
 -10   1   3      113.73      114.23      2.26 o 
  -9   1   3      365.19      330.53      3.57 o 
  -8   1   3     1487.99     1674.68     11.75 o 
  -7   1   3      399.46      384.69      3.38 o 
  -6   1   3      317.39      341.01      4.84 o 
  -5   1   3     2105.83     2047.55      8.60 o 
  -4   1   3      471.44      436.06      2.74 o 
  -3   1   3     1022.87      895.12      4.15 o 
  -2   1   3      623.02      630.10      3.30 o 
  -1   1   3      423.46      396.78      2.64 o 
   0   1   3      257.60      262.61      2.11 o 
   1   1   3        0.38        0.45      0.91 o 
   2   1   3       12.16       12.31      0.68 o 
   3   1   3     1918.03     1833.45     10.72 o 
   4   1   3      638.17      710.52      5.82 o 
   5   1   3      192.77      185.31      2.27 o 
   6   1   3      721.19      813.69      7.27 o 
   7   1   3       15.80       13.99      0.87 o 
   8   1   3       21.10       26.76      1.22 o 
   9   1   3       68.29       62.78      2.04 o 
  10   1   3       81.67       75.88      1.86 o 
  11   1   3      247.38      249.34      5.02 o 
  12   1   3      122.45      134.70      3.77 o 
  13   1   3      228.04      231.93      5.88 o 
  14   1   3       62.67       57.58      2.96 o 
  15   1   3        9.10        5.24      1.01 o 
 -17   2   3      125.67      134.20      6.32 o 
 -16   2   3        1.58        3.19      1.06 o 
 -15   2   3      150.43      143.93      5.48 o 
 -14   2   3        3.98        1.82      0.80 o 
 -13   2   3       83.30       83.37      2.30 o 
 -12   2   3       56.01       51.82      1.87 o 
 -11   2   3        0.34        1.92      0.50 o 
 -10   2   3       12.15       17.12      1.11 o 
  -9   2   3        2.34        2.88      0.61 o 
  -8   2   3      887.78      998.24      7.88 o 
  -7   2   3      636.03      608.62      5.42 o 
  -6   2   3      826.58      847.62      8.24 o 
  -5   2   3      157.37      130.42      1.60 o 
  -4   2   3        3.97        0.46      0.54 o 
  -3   2   3      369.43      331.52      2.43 o 
  -2   2   3       59.97       53.30      2.78 o 
  -1   2   3     2814.05     2621.67     10.13 o 
   0   2   3       45.84       36.64      1.12 o 
   1   2   3      269.01      240.66      2.13 o 
   2   2   3       86.73       67.83      1.47 o 
   3   2   3      243.32      241.05      3.53 o 
   4   2   3     1367.15     1510.95      9.07 o 
   5   2   3      149.71      143.83      1.83 o 
   6   2   3      510.25      543.07      4.26 o 
   7   2   3      104.16       97.06      1.98 o 
   8   2   3       51.43       47.15      1.46 o 
   9   2   3      136.00      134.38      2.90 o 
  10   2   3       16.40       18.65      1.16 o 
  11   2   3        2.45        2.07      0.54 o 
  12   2   3        2.05        2.19      0.66 o 
  13   2   3      294.57      307.77      8.41 o 
  14   2   3       30.93       29.51      2.25 o 
  15   2   3       10.61        9.02      2.21 o 
 -17   3   3       46.79       40.83      3.73 o 
 -16   3   3        5.70        9.23      1.94 o 
 -15   3   3       74.59       72.77      3.17 o 
 -14   3   3       23.49       17.20      1.40 o 
 -13   3   3       20.44       19.80      1.55 o 
 -12   3   3      291.69      311.17      5.80 o 
 -11   3   3      126.92      129.77      2.96 o 
 -10   3   3       17.92       12.46      1.11 o 
  -9   3   3      114.27      110.88      2.01 o 
  -8   3   3      119.05      129.09      1.91 o 
  -7   3   3      128.26      133.13      1.86 o 
  -6   3   3      281.41      301.64      3.92 o 
  -5   3   3      495.70      479.89      3.68 o 
  -4   3   3      731.55      664.57      5.68 o 
  -3   3   3      302.53      292.00      2.69 o 
  -2   3   3       44.73       56.78      1.32 o 
  -1   3   3       65.50       67.95      1.57 o 
   0   3   3       96.21       89.32      1.98 o 
   1   3   3      751.77      761.68      7.99 o 
   2   3   3      601.35      593.50      4.70 o 
   3   3   3      278.90      294.48     18.39 o 
   4   3   3      284.37      314.81      3.59 o 
   5   3   3       60.81       68.18      2.17 o 
   6   3   3       31.95       34.59      1.34 o 
   7   3   3      249.31      225.14      4.36 o 
   8   3   3      202.52      200.74      3.16 o 
   9   3   3       67.45       68.29      2.05 o 
  10   3   3      171.65      178.13      4.06 o 
  11   3   3       25.13       22.12      1.30 o 
  12   3   3        1.24        3.86      0.75 o 
  13   3   3      107.18      107.41      4.34 o 
  14   3   3        7.46       11.05      2.66 o 
 -17   4   3       31.80       30.70      2.43 o 
 -16   4   3       13.36       12.99      2.03 o 
 -15   4   3        2.25        3.99      0.78 o 
 -14   4   3       69.22       66.66      2.65 o 
 -13   4   3      306.45      307.17      7.43 o 
 -12   4   3      270.19      281.14      4.12 o 
 -11   4   3      386.38      396.36      7.01 o 
 -10   4   3      162.57      150.44      3.41 o 
  -9   4   3      145.50      132.33      2.59 o 
  -8   4   3      163.41      159.74      2.36 o 
  -7   4   3       14.44       11.81      0.69 o 
  -6   4   3      512.98      540.37     16.02 o 
  -5   4   3      780.77      742.21      5.45 o 
  -4   4   3      499.51      459.93      5.78 o 
  -3   4   3      332.56      319.44      4.51 o 
  -2   4   3        0.25       -0.08      0.58 o 
  -1   4   3      164.74      170.88      3.42 o 
   0   4   3        2.97        0.25      0.92 o 
   1   4   3     1422.50     1477.00      9.59 o 
   2   4   3      925.73      912.64      8.75 o 
   3   4   3      290.03      252.53      3.59 o 
   4   4   3        1.06        0.92      1.28 o 
   5   4   3       78.32       80.06      2.19 o 
   6   4   3       87.04       96.53      2.63 o 
   7   4   3      191.20      185.17      2.82 o 
   8   4   3      467.35      475.27      7.70 o 
   9   4   3      382.08      396.41      6.53 o 
  10   4   3       28.07       27.89      1.73 o 
  11   4   3      103.37       95.75      2.77 o 
  12   4   3       73.33       71.21      4.08 o 
  13   4   3       36.91       40.46      2.94 o 
  14   4   3        1.08        4.83      1.41 o 
 -16   5   3       17.79       15.91      1.97 o 
 -15   5   3        2.68        3.86      1.08 o 
 -14   5   3       17.02       15.13      1.32 o 
 -13   5   3       30.75       26.64      1.16 o 
 -12   5   3        4.89        2.85      0.51 o 
 -11   5   3      129.20      115.80      1.99 o 
 -10   5   3      245.17      244.86      3.53 o 
  -9   5   3       23.36       22.38      1.41 o 
  -8   5   3      240.66      219.46      3.37 o 
  -7   5   3       65.97       56.29      1.49 o 
  -6   5   3      506.56      479.41      4.06 o 
  -5   5   3      983.50      979.26      6.24 o 
  -4   5   3      106.44      118.27      2.12 o 
  -3   5   3     2193.72     2309.51     13.74 o 
  -2   5   3        3.79        1.43      0.72 o 
  -1   5   3      421.27      430.92      3.82 o 
   0   5   3       30.53       50.83      1.31 o 
   1   5   3     3132.06     3228.01     18.92 o 
   2   5   3       10.12       11.67      1.13 o 
   3   5   3      169.74      167.54      3.01 o 
   4   5   3      772.72      749.57      9.20 o 
   5   5   3      158.18      150.27      3.74 o 
   6   5   3       76.19       76.53      2.42 o 
   7   5   3       12.28        9.37      1.53 o 
   8   5   3      152.15      162.64      4.83 o 
   9   5   3      155.51      145.47      5.16 o 
  10   5   3       92.43       83.86      4.54 o 
  11   5   3        0.02        2.39      1.09 o 
  12   5   3        0.09        5.08      1.36 o 
  13   5   3        4.59        5.30      1.75 o 
 -16   6   3        0.04        5.41      2.42 o 
 -15   6   3        0.00        2.75      2.06 o 
 -14   6   3        1.74        4.82      1.15 o 
 -13   6   3       21.51       21.64      1.24 o 
 -12   6   3       23.09       17.70      1.01 o 
 -11   6   3        7.84        5.54      0.82 o 
 -10   6   3        8.02       11.81      0.91 o 
  -9   6   3       12.96       11.32      0.79 o 
  -8   6   3       56.55       48.78      1.71 o 
  -7   6   3       39.48       41.07      1.34 o 
  -6   6   3       67.77       61.31      1.54 o 
  -5   6   3      142.57      155.99      2.63 o 
  -4   6   3        0.96        1.68      0.70 o 
  -3   6   3       29.40       33.86      1.22 o 
  -2   6   3        3.55        1.64      0.42 o 
  -1   6   3       15.10       12.90      0.79 o 
   0   6   3       18.61       13.25      0.82 o 
   1   6   3      118.06      136.35      2.10 o 
   2   6   3       42.84       40.59      1.25 o 
   3   6   3        0.76        1.15      1.09 o 
   4   6   3        0.04        1.50      0.86 o 
   5   6   3       20.79       20.67      1.78 o 
   6   6   3       33.56       31.66      2.30 o 
   7   6   3        0.02        2.66      1.42 o 
   8   6   3       45.99       33.55      2.23 o 
   9   6   3       68.77       62.82      3.32 o 
  10   6   3        8.21        5.98      1.04 o 
  11   6   3       10.40        9.15      2.13 o 
  12   6   3        5.02        3.63      1.43 o 
  13   6   3        1.45        1.64      1.11 o 
 -15   7   3        1.18        3.41      1.07 o 
 -14   7   3        8.04        8.81      2.75 o 
 -13   7   3        0.91        2.93      0.76 o 
 -12   7   3       22.10       21.94      1.20 o 
 -11   7   3        9.10        8.39      1.10 o 
 -10   7   3       19.48       19.26      1.20 o 
  -9   7   3      139.65      139.88      2.63 o 
  -8   7   3        6.48        7.28      0.78 o 
  -7   7   3        1.50        2.81      0.60 o 
  -6   7   3        9.17       10.66      1.06 o 
  -5   7   3      601.37      621.47      6.99 o 
  -4   7   3       16.24       25.75      1.32 o 
  -3   7   3      175.15      164.33      3.05 o 
  -2   7   3      222.96      240.05      4.62 o 
  -1   7   3        0.98        2.77      0.53 o 
   0   7   3      215.61      244.48      3.83 o 
   1   7   3      392.06      392.20      5.43 o 
   2   7   3        7.14       12.75      0.99 o 
   3   7   3      159.11      169.76      3.77 o 
   4   7   3       28.77       32.31      1.98 o 
   5   7   3      176.40      171.65      5.29 o 
   6   7   3       12.31       16.50      2.85 o 
   7   7   3        8.02        9.67      1.72 o 
   8   7   3        0.05        3.05      1.31 o 
   9   7   3       80.23       86.27      4.58 o 
  10   7   3        2.61        2.98      1.38 o 
  11   7   3       13.75       18.41      2.15 o 
  12   7   3        2.99        3.70      1.90 o 
 -14   8   3        2.20        4.13      1.95 o 
 -13   8   3      133.87      142.96      4.45 o 
 -12   8   3        1.77        2.42      1.12 o 
 -11   8   3       34.05       25.29      1.56 o 
 -10   8   3        0.19        1.09      0.57 o 
  -9   8   3        0.22        0.33      0.77 o 
  -8   8   3        0.88        0.72      0.96 o 
  -7   8   3       16.98       16.39      1.18 o 
  -6   8   3        3.33        3.50      0.67 o 
  -5   8   3      294.69      299.75      5.56 o 
  -4   8   3       50.58       43.33      1.76 o 
  -3   8   3      567.00      568.20      6.96 o 
  -2   8   3       16.44       14.03      0.95 o 
  -1   8   3      315.58      314.76      5.46 o 
   0   8   3       36.20       31.04      1.42 o 
   1   8   3      447.35      450.95      6.14 o 
   2   8   3       65.88       56.42      2.05 o 
   3   8   3       16.17       14.44      1.63 o 
   4   8   3        0.27        3.19      1.00 o 
   5   8   3       14.03       15.17      2.12 o 
   6   8   3        0.91        1.73      2.99 o 
   7   8   3        5.45        4.26      1.24 o 
   8   8   3       13.09       14.89      2.06 o 
   9   8   3      222.02      229.90      8.46 o 
  10   8   3        2.82        8.06      4.62 o 
  11   8   3       60.25       62.17      4.26 o 
 -13   9   3       33.50       36.80      6.11 o 
 -12   9   3       52.55       54.95      6.20 o 
 -11   9   3       56.74       55.21      3.03 o 
 -10   9   3       62.73       61.04      2.26 o 
  -9   9   3       35.91       36.12      1.68 o 
  -8   9   3       49.56       48.19      2.21 o 
  -7   9   3        3.55        5.08      1.08 o 
  -6   9   3      136.14      133.15      3.59 o 
  -5   9   3      107.56      107.64      2.64 o 
  -4   9   3        9.70        8.83      1.30 o 
  -3   9   3      341.62      372.45      5.94 o 
  -2   9   3       41.69       44.20      2.02 o 
  -1   9   3       45.01       46.86      1.94 o 
   0   9   3       87.03       88.51      2.41 o 
   1   9   3      593.98      643.02     12.49 o 
   2   9   3      112.47      105.82      2.43 o 
   3   9   3       66.29       62.86      1.80 o 
   4   9   3       98.24      112.56      8.42 o 
   5   9   3        0.79        3.02      2.86 o 
   6   9   3       11.77        9.34      2.41 o 
   7   9   3       45.05       45.99      3.73 o 
   8   9   3       82.96       83.70      4.89 o 
   9   9   3       51.65       53.92      3.96 o 
  10   9   3       24.25       23.20      2.47 o 
 -12  10   3       44.05       50.66      4.44 o 
 -11  10   3       19.77       14.21      3.94 o 
 -10  10   3        3.00        4.35      2.37 o 
  -9  10   3        4.11        4.43      1.55 o 
  -8  10   3      122.48      126.95      5.99 o 
  -7  10   3        0.40        3.29      0.97 o 
  -6  10   3        0.07        2.83      0.91 o 
  -5  10   3        0.57        1.77      0.79 o 
  -4  10   3        7.48        6.72      0.92 o 
  -3  10   3       33.83       31.47      1.81 o 
  -2  10   3        2.44        4.17      0.86 o 
  -1  10   3        4.17        3.07      0.63 o 
   0  10   3       14.52       13.94      1.37 o 
   1  10   3       33.66       29.35      1.56 o 
   2  10   3       30.39       33.57      2.02 o 
   3  10   3        2.79        3.51      0.97 o 
   4  10   3       55.57       57.00      3.82 o 
   5  10   3        0.15        5.00      1.39 o 
   6  10   3       72.43       75.01      4.69 o 
   7  10   3        0.87        1.48      1.95 o 
   8  10   3       29.38       28.41      3.17 o 
   9  10   3       10.23        5.14      1.47 o 
 -10  11   3       16.78       13.14      2.00 o 
  -9  11   3       22.10       21.98      3.42 o 
  -8  11   3        3.75        2.70      1.03 o 
  -7  11   3        5.29        5.17      1.20 o 
  -6  11   3        0.21        1.09      0.93 o 
  -5  11   3       13.35       12.56      1.86 o 
  -4  11   3        1.07        4.15      0.94 o 
  -3  11   3       11.27       17.11      2.12 o 
  -2  11   3       40.31       41.00      2.93 o 
  -1  11   3        1.26        3.68      1.44 o 
   0  11   3       11.78       11.68      1.09 o 
   1  11   3       21.49       26.02      1.59 o 
   2  11   3        0.49        1.05      1.22 o 
   3  11   3        6.99        6.22      1.97 o 
   4  11   3        5.86        9.88      2.44 o 
   5  11   3       24.58       27.08      4.29 o 
   6  11   3       53.07       58.61      4.16 o 
   7  11   3        1.65        4.58      1.45 o 
  -7  12   3        0.85        3.37      0.96 o 
  -6  12   3       12.74       13.45      1.82 o 
  -5  12   3        3.18        5.54      1.33 o 
  -4  12   3        0.73        3.18      1.38 o 
  -3  12   3        8.82       12.13      2.18 o 
  -2  12   3        0.83        4.66      1.22 o 
  -1  12   3        2.77        4.74      1.16 o 
   0  12   3        0.88        1.88      1.03 o 
   1  12   3        0.03        4.27      1.15 o 
   2  12   3        9.89        8.86      1.85 o 
   3  12   3        1.12        5.33      1.66 o 
   4  12   3        6.48        7.14      1.71 o 
 -18   0   4        2.90        2.52      2.48 o 
 -17   0   4       22.62       21.24      4.40 o 
 -16   0   4       85.63       73.91      7.40 o 
 -15   0   4       43.53       43.67      5.26 o 
 -14   0   4      334.72      331.75     18.63 o 
 -13   0   4       85.45       73.53      7.65 o 
 -12   0   4      472.33      513.15     19.05 o 
 -11   0   4       86.52       78.38      5.23 o 
 -10   0   4     1725.17     1861.58     48.96 o 
  -9   0   4      222.43      250.28      6.20 o 
  -8   0   4     2126.32     2443.91     36.13 o 
  -7   0   4     5918.15     6140.04     80.72 o 
  -6   0   4     4687.08     4653.20     41.48 o 
  -5   0   4        9.93       25.04      1.29 o 
  -4   0   4      270.12      288.09      3.71 o 
  -3   0   4     4750.62     4408.37     22.14 o 
  -2   0   4      554.48      469.00      4.32 o 
  -1   0   4     4975.98     4633.82     22.13 o 
   0   0   4      105.37      122.73      2.65 o 
   1   0   4       14.43       28.65      1.51 o 
   2   0   4     4716.93     4627.90     33.99 o 
   3   0   4     6552.00     6732.42     97.28 o 
   4   0   4     2343.56     2695.60     25.60 o 
   5   0   4      385.91      444.22      6.11 o 
   6   0   4     1871.66     2084.82     27.93 o 
   7   0   4      155.80      137.66      3.87 o 
   8   0   4      717.44      797.78     12.73 o 
   9   0   4       31.59       30.29      1.89 o 
  10   0   4      332.40      347.82      9.33 o 
  11   0   4      114.83      119.44      5.07 o 
  12   0   4      127.10      117.30      4.73 o 
  13   0   4        7.05        6.25      1.55 o 
  14   0   4        0.28       -0.24      1.60 o 
 -18   1   4        3.74        6.47      2.01 o 
 -17   1   4       13.01       13.36      2.56 o 
 -16   1   4       47.52       55.93      8.50 o 
 -15   1   4       20.99       20.66      2.61 o 
 -14   1   4        6.72        6.33      1.19 o 
 -13   1   4       25.05       21.01      1.56 o 
 -12   1   4      333.42      326.18      4.84 o 
 -11   1   4      233.59      219.14      3.53 o 
 -10   1   4        0.11        1.19      1.27 o 
  -9   1   4       44.22       27.47      1.02 o 
  -8   1   4      211.58      221.21      2.76 o 
  -7   1   4      677.99      651.30      7.22 o 
  -6   1   4     2335.24     2353.25     17.19 o 
  -5   1   4      757.98      645.64      5.16 o 
  -4   1   4       53.88       55.21      1.22 o 
  -3   1   4       96.21       81.17      1.58 o 
  -2   1   4        1.88        1.90      0.62 o 
  -1   1   4      134.14      118.17      1.97 o 
   0   1   4       52.43       53.45      1.34 o 
   1   1   4      893.74      768.92      5.77 o 
   2   1   4     2843.12     2835.73     17.51 o 
   3   1   4      437.59      390.71      3.16 o 
   4   1   4      333.58      345.11      3.38 o 
   5   1   4       21.35       10.70      0.81 o 
   6   1   4       13.36       12.58      0.88 o 
   7   1   4      181.09      163.94      3.03 o 
   8   1   4      244.48      239.57      3.74 o 
   9   1   4       33.74       28.89      1.32 o 
  10   1   4       20.63       18.71      1.22 o 
  11   1   4        1.57        1.97      0.91 o 
  12   1   4       59.00       54.63      2.55 o 
  13   1   4       21.30       20.37      1.88 o 
  14   1   4        8.77        6.56      0.99 o 
 -18   2   4       16.82       24.16      3.21 o 
 -17   2   4        5.60        4.72      2.06 o 
 -16   2   4        0.22        4.49      1.67 o 
 -15   2   4        0.14        0.14      1.55 o 
 -14   2   4        1.84        1.72      0.43 o 
 -13   2   4       35.51       30.94      1.75 o 
 -12   2   4      243.99      250.12      5.04 o 
 -11   2   4        1.72        1.91      0.45 o 
 -10   2   4      539.94      580.01      8.30 o 
  -9   2   4        5.06        6.85      0.78 o 
  -8   2   4       99.59      101.82      2.00 o 
  -7   2   4       55.18       54.34      0.99 o 
  -6   2   4      406.27      415.73      3.59 o 
  -5   2   4      402.93      427.09      3.35 o 
  -4   2   4      737.68      767.93      5.12 o 
  -3   2   4       71.63       78.27      1.58 o 
  -2   2   4     1637.21     1650.55      7.01 o 
  -1   2   4       54.74       55.91      1.41 o 
   0   2   4      836.06      858.20      5.68 o 
   1   2   4      197.90      212.62      3.20 o 
   2   2   4      209.35      213.22      3.08 o 
   3   2   4       57.46       56.54      1.32 o 
   4   2   4       65.35       68.31      1.43 o 
   5   2   4        2.52        3.83      0.49 o 
   6   2   4      475.16      516.51      5.74 o 
   7   2   4        7.68        5.74      0.64 o 
   8   2   4      270.03      280.69      5.15 o 
   9   2   4       28.02       26.99      1.28 o 
  10   2   4        2.56        2.91      0.69 o 
  11   2   4       12.49       10.42      1.12 o 
  12   2   4        2.43        3.10      1.16 o 
  13   2   4       14.90        9.71      1.82 o 
  14   2   4       11.56       12.54      1.45 o 
 -17   3   4        2.46        1.63      2.45 o 
 -16   3   4       37.68       27.87      4.06 o 
 -15   3   4        0.08        1.72      0.61 o 
 -14   3   4        2.55        3.97      0.79 o 
 -13   3   4       47.82       49.36      1.91 o 
 -12   3   4       92.05       83.81      2.78 o 
 -11   3   4       29.87       30.25      1.54 o 
 -10   3   4      189.02      192.25      3.86 o 
  -9   3   4     1153.45     1254.18     13.64 o 
  -8   3   4        0.88        1.42      0.77 o 
  -7   3   4      467.86      452.45      4.11 o 
  -6   3   4     1416.69     1440.43      9.79 o 
  -5   3   4     3416.57     3328.04     22.51 o 
  -4   3   4     8999.88     9101.33     50.63 o 
  -3   3   4     1933.33     1979.97     14.74 o 
  -2   3   4        0.49        2.84      0.84 o 
  -1   3   4     1735.29     1758.25     10.91 o 
   0   3   4     9879.80     9892.40     47.46 o 
   1   3   4     3334.37     3221.05     17.56 o 
   2   3   4     1628.94     1602.50     12.44 o 
   3   3   4      423.67      384.51      3.69 o 
   4   3   4        2.74        3.50      0.42 o 
   5   3   4      962.63     1062.50     10.19 o 
   6   3   4      231.44      238.98      3.77 o 
   7   3   4       37.42       33.68      1.36 o 
   8   3   4      129.79      112.82      2.75 o 
   9   3   4       32.81       29.66      1.53 o 
  10   3   4        1.32        1.59      0.84 o 
  11   3   4        2.87        3.99      0.84 o 
  12   3   4       44.40       39.43      3.01 o 
  13   3   4        2.60        1.81      1.80 o 
 -17   4   4       33.29       41.99      4.07 o 
 -16   4   4       22.40       17.02      2.06 o 
 -15   4   4       39.05       31.75      2.04 o 
 -14   4   4        3.26        3.57      0.94 o 
 -13   4   4      102.29       95.52      2.99 o 
 -12   4   4       12.81       10.09      1.19 o 
 -11   4   4      117.98      108.63      3.15 o 
 -10   4   4      260.75      264.93      3.81 o 
  -9   4   4       35.33       36.21      1.82 o 
  -8   4   4       28.49       32.23      1.22 o 
  -7   4   4      886.47      961.83      6.69 o 
  -6   4   4     4282.37     4355.04     20.62 o 
  -5   4   4      761.83      731.01      5.75 o 
  -4   4   4     3125.69     3240.60     18.44 o 
  -3   4   4        4.71        1.55      0.65 o 
  -2   4   4      121.52      168.85      2.73 o 
  -1   4   4       98.71       85.20      4.17 o 
   0   4   4     2306.16     2512.44     25.69 o 
   1   4   4      746.57      709.39      5.41 o 
   2   4   4     4556.79     4582.76     27.42 o 
   3   4   4      572.20      627.91      5.20 o 
   4   4   4       18.97       19.21      2.06 o 
   5   4   4       47.62       36.51      4.39 o 
   6   4   4      357.42      366.12      4.47 o 
   7   4   4       86.68       80.24      2.01 o 
   8   4   4        9.94       10.69      1.08 o 
   9   4   4       67.92       57.08      2.21 o 
  10   4   4        8.23        9.88      1.08 o 
  11   4   4       34.17       27.90      1.86 o 
  12   4   4       32.45       35.75      4.61 o 
  13   4   4       31.97       36.01      3.19 o 
 -16   5   4        4.14        4.11      1.23 o 
 -15   5   4       21.65       19.61      3.15 o 
 -14   5   4       23.91       22.46      1.96 o 
 -13   5   4       11.37        6.18      1.00 o 
 -12   5   4      163.93      139.00      3.06 o 
 -11   5   4       76.51       77.34      2.46 o 
 -10   5   4        6.74        3.83      0.95 o 
  -9   5   4        1.18        1.08      0.51 o 
  -8   5   4        0.13        1.78      0.48 o 
  -7   5   4        1.93        1.49      0.65 o 
  -6   5   4      187.83      170.64      2.69 o 
  -5   5   4      267.13      235.13      2.79 o 
  -4   5   4        8.38        6.30      0.59 o 
  -3   5   4       27.32       17.40      0.97 o 
  -2   5   4        1.75        2.92      0.44 o 
  -1   5   4       22.49       13.05      0.77 o 
   0   5   4        8.37        9.81      0.67 o 
   1   5   4      327.13      297.93      2.95 o 
   2   5   4      256.85      242.23      3.81 o 
   3   5   4        0.17        0.98      0.62 o 
   4   5   4        1.54        3.33      0.69 o 
   5   5   4        5.38        4.80      0.80 o 
   6   5   4       10.04        8.86      1.00 o 
   7   5   4       29.18       25.95      2.10 o 
   8   5   4       73.21       64.32      3.68 o 
   9   5   4       28.16       21.81      1.83 o 
  10   5   4       11.61        9.21      1.93 o 
  11   5   4       15.48       15.90      1.82 o 
  12   5   4        1.56        3.55      1.39 o 
  13   5   4        2.79        5.35      1.40 o 
 -16   6   4        1.63        3.70      1.20 o 
 -15   6   4       35.47       29.50      3.31 o 
 -14   6   4       20.31       12.81      1.80 o 
 -13   6   4        5.42        1.38      0.71 o 
 -12   6   4     1843.64     2063.05     41.18 o 
 -11   6   4      727.41      764.22     18.05 o 
 -10   6   4     1459.30     1575.34     18.90 o 
  -9   6   4      671.82      704.34     10.26 o 
  -8   6   4      361.04      343.64      4.69 o 
  -7   6   4      278.52      284.01      3.95 o 
  -6   6   4      366.95      370.42      5.18 o 
  -5   6   4       23.81       20.05      1.15 o 
  -4   6   4       92.49       95.28      2.27 o 
  -3   6   4      881.61      864.63      8.74 o 
  -2   6   4      840.26      907.37      9.04 o 
  -1   6   4      642.77      637.56      7.79 o 
   0   6   4       84.51       89.51      1.91 o 
   1   6   4      113.41       93.12      1.92 o 
   2   6   4      421.25      435.48      7.18 o 
   3   6   4      241.79      247.93      5.26 o 
   4   6   4      337.63      329.26      5.74 o 
   5   6   4      511.83      525.06     11.88 o 
   6   6   4     1382.97     1556.50     28.38 o 
   7   6   4      683.01      716.42     17.72 o 
   8   6   4     1871.69     2088.08     92.00 o 
   9   6   4        1.26        1.11      2.00 o 
  10   6   4       54.11       45.07      3.68 o 
  11   6   4       27.75       24.33      2.83 o 
  12   6   4        4.57        4.60      1.49 o 
 -15   7   4       27.57       30.41      2.67 o 
 -14   7   4       51.85       58.41      5.77 o 
 -13   7   4        0.31        2.12      0.62 o 
 -12   7   4       87.18       87.03      3.09 o 
 -11   7   4       43.91       35.00      1.44 o 
 -10   7   4        1.09        0.59      0.92 o 
  -9   7   4       12.21       12.56      1.45 o 
  -8   7   4       12.79       15.98      1.71 o 
  -7   7   4       14.56       16.12      1.34 o 
  -6   7   4      172.99      168.51      3.05 o 
  -5   7   4      114.33      109.45      2.45 o 
  -4   7   4       47.02       45.91      1.77 o 
  -3   7   4        6.42        5.64      0.78 o 
  -2   7   4        0.05        2.44      0.64 o 
  -1   7   4        2.44        3.90      0.68 o 
   0   7   4      134.24      132.38      2.54 o 
   1   7   4       57.53       57.75      1.65 o 
   2   7   4      329.83      331.01      4.97 o 
   3   7   4       12.01       10.50      1.56 o 
   4   7   4        8.12        7.54      2.59 o 
   5   7   4       44.53       50.51      2.87 o 
   6   7   4        2.62        0.15      1.49 o 
   7   7   4       19.42       17.92      2.27 o 
   8   7   4       63.22       70.54      4.96 o 
   9   7   4        1.07        3.42      1.33 o 
  10   7   4       42.22       44.24      3.60 o 
  11   7   4       19.63       27.18      3.18 o 
 -14   8   4        0.28        2.18      1.39 o 
 -13   8   4       23.81       21.28      2.32 o 
 -12   8   4       16.04       11.76      1.37 o 
 -11   8   4       57.69       52.05      2.77 o 
 -10   8   4        5.33        4.03      0.90 o 
  -9   8   4      141.58      155.69      4.19 o 
  -8   8   4        1.07        1.11      0.81 o 
  -7   8   4      107.42      105.65      2.73 o 
  -6   8   4      632.02      635.02      8.86 o 
  -5   8   4      205.46      209.20      4.45 o 
  -4   8   4      568.60      577.95      8.90 o 
  -3   8   4        4.75        4.61      0.85 o 
  -2   8   4        0.99        2.77      1.06 o 
  -1   8   4        0.43        2.85      0.71 o 
   0   8   4      258.73      253.19      4.96 o 
   1   8   4      134.02      142.43      3.51 o 
   2   8   4      575.34      578.54     10.63 o 
   3   8   4       35.42       41.09      6.10 o 
   4   8   4        0.48        2.59      1.22 o 
   5   8   4      125.08      142.23     10.06 o 
   6   8   4        5.88        8.13      1.87 o 
   7   8   4        6.42        8.08      1.87 o 
   8   8   4       10.84        8.17      1.73 o 
   9   8   4       33.74       35.23      3.19 o 
  10   8   4        0.44        4.27      1.44 o 
 -13   9   4        2.59        4.01      1.69 o 
 -12   9   4        0.18        2.82      0.95 o 
 -11   9   4        1.31        2.45      0.85 o 
 -10   9   4       12.83       11.28      1.33 o 
  -9   9   4      145.58      148.62      4.80 o 
  -8   9   4        0.07        1.99      0.63 o 
  -7   9   4        3.33        3.90      1.14 o 
  -6   9   4       77.08       73.35      2.65 o 
  -5   9   4      439.51      471.04      9.20 o 
  -4   9   4      997.60     1085.21     21.17 o 
  -3   9   4      152.90      155.42      4.00 o 
  -2   9   4        1.30        4.84      0.89 o 
  -1   9   4      142.79      143.30      3.98 o 
   0   9   4     1088.54     1268.95     25.56 o 
   1   9   4      406.58      460.39     10.43 o 
   2   9   4       82.91       83.39      2.90 o 
   3   9   4        0.57        2.45      0.99 o 
   4   9   4        7.19        7.73      1.65 o 
   5   9   4      126.64      133.99      6.11 o 
   6   9   4       34.61       33.59      3.17 o 
   7   9   4        0.30        2.63      1.67 o 
   8   9   4        2.89        5.44      1.46 o 
   9   9   4        0.15        1.77      1.93 o 
 -12  10   4       26.55       30.84      5.32 o 
 -11  10   4        0.00        2.47      1.16 o 
 -10  10   4       22.71       21.85      2.20 o 
  -9  10   4       25.97       25.71      1.84 o 
  -8  10   4        0.06        1.93      1.35 o 
  -7  10   4        4.09        3.03      0.87 o 
  -6  10   4       12.77        9.46      1.32 o 
  -5  10   4       69.89       68.25      2.84 o 
  -4  10   4       27.60       26.43      1.77 o 
  -3  10   4       66.80       67.35      3.04 o 
  -2  10   4      264.23      273.76      7.03 o 
  -1  10   4       76.55       76.09      3.08 o 
   0  10   4       57.70       55.49      2.18 o 
   1  10   4       63.04       57.17      2.24 o 
   2  10   4        4.15        3.90      1.24 o 
   3  10   4       17.01       18.44      2.14 o 
   4  10   4        9.21       11.60      2.59 o 
   5  10   4       32.70       34.16      3.87 o 
   6  10   4       35.63       32.19      3.52 o 
   7  10   4        1.98        4.05      1.37 o 
   8  10   4       15.17       14.39      2.27 o 
 -10  11   4        0.04        1.48      2.16 o 
  -9  11   4        6.36        7.35      1.62 o 
  -8  11   4        8.22       10.77      2.16 o 
  -7  11   4        5.96        8.07      1.49 o 
  -6  11   4       27.73       23.18      2.06 o 
  -5  11   4        1.66        5.17      1.33 o 
  -4  11   4        0.53        3.45      1.62 o 
  -3  11   4        2.33        1.90      0.66 o 
  -2  11   4        0.06        2.52      0.80 o 
  -1  11   4        1.66        2.96      1.02 o 
   0  11   4        3.93        4.61      1.01 o 
   1  11   4        0.50        1.35      1.01 o 
   2  11   4       33.67       28.63      3.45 o 
   3  11   4        0.75        4.36      2.16 o 
   4  11   4       11.50       12.44      2.23 o 
   5  11   4        9.19        7.61      1.66 o 
   6  11   4        2.63        4.84      1.52 o 
  -7  12   4       78.81       78.44      3.76 o 
  -6  12   4       57.63       62.93      3.55 o 
  -5  12   4        0.06        2.81      1.46 o 
  -4  12   4       11.12        7.92      1.56 o 
  -3  12   4       10.82       12.94      1.56 o 
  -2  12   4        0.00        2.41      1.34 o 
  -1  12   4       12.21       11.08      1.47 o 
   0  12   4        6.79        7.27      1.31 o 
   1  12   4        0.57        3.95      1.54 o 
   2  12   4       67.29       69.38      4.91 o 
   3  12   4      109.46      115.33      5.75 o 
 -18   1   5       37.02       41.34      4.24 o 
 -17   1   5       46.67       56.62      4.47 o 
 -16   1   5       10.47        7.63      2.38 o 
 -15   1   5       73.16       62.18      4.52 o 
 -14   1   5      236.50      209.89      9.35 o 
 -13   1   5       11.95        6.68      0.98 o 
 -12   1   5      162.83      172.84      4.56 o 
 -11   1   5      287.88      331.15      6.24 o 
 -10   1   5      520.65      536.71      7.76 o 
  -9   1   5      173.94      183.17      3.50 o 
  -8   1   5       18.82       12.22      0.60 o 
  -7   1   5      111.73      107.40      1.61 o 
  -6   1   5      324.02      317.60      2.92 o 
  -5   1   5        0.89        1.18      0.50 o 
  -4   1   5      270.05      277.89      3.69 o 
  -3   1   5        0.13        0.44      0.74 o 
  -2   1   5        8.16        5.74      0.59 o 
  -1   1   5       64.46       55.69      1.44 o 
   0   1   5      696.42      706.25      5.53 o 
   1   1   5       37.82       43.11      1.56 o 
   2   1   5        0.30        0.19      0.55 o 
   3   1   5        7.20        8.98      0.82 o 
   4   1   5       12.73       16.76      0.91 o 
   5   1   5      503.36      570.61      7.27 o 
   6   1   5      643.60      659.63      7.39 o 
   7   1   5       59.87       66.57      2.04 o 
   8   1   5       28.23       18.99      1.31 o 
   9   1   5       17.88        9.46      1.35 o 
  10   1   5      205.68      186.32      4.80 o 
  11   1   5      103.78       98.57      3.53 o 
  12   1   5       19.74       20.66      1.93 o 
  13   1   5       13.47       11.15      1.63 o 
 -18   2   5       83.25       98.25      5.73 o 
 -17   2   5       14.25       11.84      3.25 o 
 -16   2   5       64.00       63.45      4.32 o 
 -15   2   5        3.05        1.86      0.92 o 
 -14   2   5       45.19       40.12      2.14 o 
 -13   2   5        0.56        1.41      0.59 o 
 -12   2   5      104.83      123.90      5.10 o 
 -11   2   5       22.41       20.70      1.20 o 
 -10   2   5       47.21       56.52      2.17 o 
  -9   2   5       44.38       41.65      2.14 o 
  -8   2   5      231.87      248.97      3.13 o 
  -7   2   5       37.19       43.90      1.04 o 
  -6   2   5      239.01      245.84      2.78 o 
  -5   2   5        4.99        5.37      0.63 o 
  -4   2   5      572.84      548.00      4.27 o 
  -3   2   5        1.90        2.58      0.54 o 
  -2   2   5      353.98      346.69      4.48 o 
  -1   2   5        0.03        0.17      0.69 o 
   0   2   5      539.57      521.60      4.29 o 
   1   2   5       31.23       30.77      1.46 o 
   2   2   5       15.05       15.92      0.98 o 
   3   2   5        0.96        2.21      1.14 o 
   4   2   5      361.51      393.99      4.69 o 
   5   2   5       51.70       48.55      1.48 o 
   6   2   5        0.66        0.49      0.68 o 
   7   2   5        6.81        8.16      0.86 o 
   8   2   5       50.34       52.66      1.91 o 
   9   2   5        0.36        2.44      0.69 o 
  10   2   5      116.27      108.31      3.68 o 
  11   2   5        9.38        6.03      1.76 o 
  12   2   5        1.58        2.94      0.96 o 
  13   2   5       15.29       13.20      1.74 o 
 -17   3   5       50.40       57.64      4.74 o 
 -16   3   5        3.17        4.62      1.33 o 
 -15   3   5       66.81       67.23      3.04 o 
 -14   3   5        7.81        8.63      1.00 o 
 -13   3   5        7.28       10.24      1.32 o 
 -12   3   5        7.41        6.75      1.01 o 
 -11   3   5        9.91        8.53      1.05 o 
 -10   3   5        0.01        1.38      0.61 o 
  -9   3   5        4.19        3.04      0.44 o 
  -8   3   5      157.08      148.16      2.92 o 
  -7   3   5      688.40      685.70      4.72 o 
  -6   3   5      345.84      325.34      3.28 o 
  -5   3   5      237.01      248.81      2.78 o 
  -4   3   5      296.89      299.99      3.81 o 
  -3   3   5        6.40        6.97      0.89 o 
  -2   3   5     1486.42     1602.72     11.08 o 
  -1   3   5        0.29       -0.30      0.69 o 
   0   3   5        2.77        3.30      0.70 o 
   1   3   5      555.24      566.46      4.76 o 
   2   3   5      538.95      470.52      3.98 o 
   3   3   5       95.58       90.17      1.95 o 
   4   3   5       56.19       57.42      1.58 o 
   5   3   5        4.85        6.64      0.66 o 
   6   3   5        6.90        7.73      0.66 o 
   7   3   5       66.59       60.47      1.98 o 
   8   3   5        9.76        8.66      1.05 o 
   9   3   5        7.28        4.67      0.73 o 
  10   3   5       23.31       24.02      1.52 o 
  11   3   5       94.34       91.85      4.75 o 
  12   3   5       16.59       12.66      3.78 o 
  13   3   5       41.92       42.16      3.45 o 
 -17   4   5       19.02       24.59      3.12 o 
 -16   4   5       32.68       28.77      2.51 o 
 -15   4   5       33.49       32.45      2.50 o 
 -14   4   5        4.39        4.34      0.94 o 
 -13   4   5      164.34      157.38      4.51 o 
 -12   4   5      140.25      148.16      4.27 o 
 -11   4   5        5.48        5.43      1.25 o 
 -10   4   5       34.32       37.58      1.79 o 
  -9   4   5      225.95      229.38      3.48 o 
  -8   4   5        0.00        1.59      0.54 o 
  -7   4   5       20.95       15.42      0.90 o 
  -6   4   5        0.10        0.88      0.91 o 
  -5   4   5      594.82      619.67      4.73 o 
  -4   4   5       58.65       56.64      1.72 o 
  -3   4   5      162.49      204.10      2.51 o 
  -2   4   5       24.61       27.77      1.10 o 
  -1   4   5      575.32      630.06      5.12 o 
   0   4   5        2.78        2.33      0.69 o 
   1   4   5      182.59      191.04      2.50 o 
   2   4   5        1.80       -0.39      0.76 o 
   3   4   5      254.02      227.56      3.19 o 
   4   4   5       15.01       15.91      1.31 o 
   5   4   5        1.53        2.13      0.77 o 
   6   4   5      149.28      145.26      2.97 o 
   7   4   5       57.77       50.49      2.05 o 
   8   4   5       46.57       47.96      2.34 o 
   9   4   5      236.15      226.51      5.62 o 
  10   4   5       72.49       66.03      3.04 o 
  11   4   5        2.98        6.67      1.63 o 
  12   4   5        1.09        3.36      1.21 o 
 -16   5   5        1.35        3.24      1.84 o 
 -15   5   5       13.58       19.93      1.97 o 
 -14   5   5        0.06        1.83      1.35 o 
 -13   5   5       41.36       45.15      1.95 o 
 -12   5   5       42.84       40.41      2.12 o 
 -11   5   5       22.83       24.23      0.88 o 
 -10   5   5       35.51       35.99      1.59 o 
  -9   5   5       13.25        9.05      0.75 o 
  -8   5   5      365.25      358.07      4.56 o 
  -7   5   5      746.43      763.62      9.26 o 
  -6   5   5      727.04      704.97      7.36 o 
  -5   5   5       80.82       72.90      1.83 o 
  -4   5   5       20.75       27.99      1.19 o 
  -3   5   5       19.66       20.65      1.07 o 
  -2   5   5      507.47      577.83      4.72 o 
  -1   5   5       28.55       29.44      1.22 o 
   0   5   5      120.62      111.12      2.18 o 
   1   5   5      387.18      377.34      4.70 o 
   2   5   5     1139.49     1171.81     14.61 o 
   3   5   5      202.13      202.22      3.51 o 
   4   5   5        0.01        0.79      0.47 o 
   5   5   5       26.56       21.74      1.63 o 
   6   5   5      329.36      344.55      9.07 o 
   7   5   5      206.62      217.95      8.09 o 
   8   5   5        0.53        2.21      2.51 o 
   9   5   5        1.38        1.85      1.22 o 
  10   5   5        1.89        5.47      1.51 o 
  11   5   5        9.20        9.98      2.42 o 
  12   5   5        0.63        1.16      2.72 o 
 -16   6   5        3.43        3.45      1.27 o 
 -15   6   5        1.59        2.58      1.16 o 
 -14   6   5        1.00        2.43      0.68 o 
 -13   6   5        0.22        1.30      0.80 o 
 -12   6   5       34.05       30.90      1.50 o 
 -11   6   5      108.49      116.09      3.54 o 
 -10   6   5       58.53       54.40      1.71 o 
  -9   6   5        3.57        3.20      0.87 o 
  -8   6   5       78.65       65.04      2.09 o 
  -7   6   5       12.35       13.03      0.92 o 
  -6   6   5        0.74        1.42      0.57 o 
  -5   6   5       54.23       55.55      1.63 o 
  -4   6   5       77.08       69.08      1.79 o 
  -3   6   5        0.68        2.20      0.50 o 
  -2   6   5       20.82       18.48      1.01 o 
  -1   6   5        0.01        1.76      0.70 o 
   0   6   5       32.01       27.85      1.19 o 
   1   6   5        0.28        1.98      0.89 o 
   2   6   5      114.30      114.91      2.60 o 
   3   6   5       32.11       28.82      1.71 o 
   4   6   5       59.98       63.00      4.16 o 
   5   6   5       14.17       15.66      2.46 o 
   6   6   5        0.47        4.71      2.39 o 
   7   6   5       12.32       13.02      2.08 o 
   8   6   5        0.03        3.93      1.99 o 
   9   6   5        4.52        4.29      1.49 o 
  10   6   5        1.07        5.32      1.50 o 
  11   6   5        0.00        2.42      1.09 o 
 -15   7   5        0.34        1.79      4.09 o 
 -14   7   5        3.10        5.24      2.22 o 
 -13   7   5        7.20        9.30      1.47 o 
 -12   7   5      164.43      161.53      5.81 o 
 -11   7   5       88.53       89.48      2.68 o 
 -10   7   5      134.72      130.09      3.39 o 
  -9   7   5      370.60      358.42      7.01 o 
  -8   7   5      525.28      537.84      8.91 o 
  -7   7   5      301.34      307.70      5.34 o 
  -6   7   5      697.67      731.29     10.87 o 
  -5   7   5      154.90      162.25      3.18 o 
  -4   7   5        0.11        1.68      0.68 o 
  -3   7   5       22.43       25.55      1.36 o 
  -2   7   5      112.21      114.83      2.51 o 
  -1   7   5      121.40      130.67      2.70 o 
   0   7   5      139.38      138.22      2.76 o 
   1   7   5      475.35      465.19      7.73 o 
   2   7   5     1330.02     1479.52     36.06 o 
   3   7   5      477.51      467.09     11.55 o 
   4   7   5       42.02       37.68      3.08 o 
   5   7   5      250.95      255.13      9.15 o 
   6   7   5      552.73      607.60     18.13 o 
   7   7   5       34.19       35.30      2.88 o 
   8   7   5       37.85       34.20      3.11 o 
   9   7   5        0.80        3.82      1.17 o 
  10   7   5        5.82        5.57      1.84 o 
 -14   8   5        1.21        2.60      1.08 o 
 -13   8   5        8.87        9.62      1.87 o 
 -12   8   5      104.90       95.80      5.32 o 
 -11   8   5      108.78      101.76      2.94 o 
 -10   8   5       28.77       23.68      1.53 o 
  -9   8   5       26.69       19.63      1.40 o 
  -8   8   5       20.75       20.20      1.61 o 
  -7   8   5       25.59       23.34      1.39 o 
  -6   8   5        2.86        4.30      0.77 o 
  -5   8   5       20.24       14.41      1.13 o 
  -4   8   5       11.65        9.10      1.11 o 
  -3   8   5        9.04       11.34      1.50 o 
  -2   8   5       29.13       26.17      1.49 o 
  -1   8   5       37.18       36.02      1.60 o 
   0   8   5        9.45       10.73      2.15 o 
   1   8   5      115.14      108.06      2.57 o 
   2   8   5      132.62      134.85      4.40 o 
   3   8   5       25.23       24.95      2.73 o 
   4   8   5        2.82        2.96      1.18 o 
   5   8   5       62.30       55.39      3.78 o 
   6   8   5       46.06       41.01      3.28 o 
   7   8   5       33.33       37.87      4.38 o 
   8   8   5       45.44       46.61      3.60 o 
   9   8   5        0.00        2.96      1.81 o 
 -13   9   5        1.44        3.33      1.08 o 
 -12   9   5       12.33       13.68      2.11 o 
 -11   9   5        7.89        8.15      1.27 o 
 -10   9   5       11.02       12.70      1.49 o 
  -9   9   5       54.29       52.46      2.33 o 
  -8   9   5        3.76        4.14      1.10 o 
  -7   9   5        7.22        5.86      1.03 o 
  -6   9   5        1.49        1.73      0.71 o 
  -5   9   5       17.73       15.75      1.23 o 
  -4   9   5      145.18      141.09      4.45 o 
  -3   9   5        3.97        3.83      1.65 o 
  -2   9   5      216.98      212.58      5.88 o 
  -1   9   5       15.99       16.20      1.85 o 
   0   9   5        0.00       -0.03      0.81 o 
   1   9   5        5.65        4.94      0.96 o 
   2   9   5       20.61       13.94      0.82 o 
   3   9   5       56.49       48.81      3.70 o 
   4   9   5        4.82        4.33      1.51 o 
   5   9   5       31.35       30.91      5.01 o 
   6   9   5       10.06       12.43      2.09 o 
   7   9   5        9.55        7.63      2.10 o 
   8   9   5        1.42        4.64      1.46 o 
 -11  10   5        4.13        6.78      2.24 o 
 -10  10   5       11.12        7.10      1.77 o 
  -9  10   5        5.95        3.63      2.22 o 
  -8  10   5       47.09       42.31      3.28 o 
  -7  10   5        0.00        1.86      1.67 o 
  -6  10   5       17.25       14.14      1.44 o 
  -5  10   5       63.86       61.18      2.87 o 
  -4  10   5       10.64        8.60      1.83 o 
  -3  10   5       24.67       22.54      1.68 o 
  -2  10   5        0.32        2.19      0.77 o 
  -1  10   5       46.02       47.99      2.40 o 
   0  10   5       10.94        7.51      1.27 o 
   1  10   5       15.37       14.09      1.65 o 
   2  10   5       39.33       40.05      3.54 o 
   3  10   5       16.46       18.98      2.34 o 
   4  10   5       48.65       54.84      4.06 o 
   5  10   5        0.15        3.03      2.84 o 
   6  10   5        0.35        1.62      1.89 o 
  -9  11   5       25.66       28.35      2.38 o 
  -8  11   5       14.77       12.74      1.32 o 
  -7  11   5        7.55        7.91      1.60 o 
  -6  11   5       52.07       43.49      2.85 o 
  -5  11   5        4.37        3.75      1.28 o 
  -4  11   5        4.10        5.82      1.17 o 
  -3  11   5        1.09        2.09      0.94 o 
  -2  11   5       12.21       10.72      1.45 o 
  -1  11   5        1.03        3.63      1.31 o 
   0  11   5       15.64       11.98      1.99 o 
   1  11   5        0.16        3.07      1.58 o 
   2  11   5       26.46       25.84      2.71 o 
   3  11   5        4.26        3.12      1.30 o 
   4  11   5        2.35        2.33      2.77 o 
  -6  12   5       11.56       10.05      1.72 o 
  -5  12   5        2.16        3.63      1.14 o 
  -4  12   5        0.65       -0.15      0.97 o 
  -3  12   5        7.33        6.26      2.08 o 
  -2  12   5        3.97        3.33      1.11 o 
  -1  12   5        1.51        6.21      1.50 o 
   0  12   5        0.12        1.04      1.60 o 
   1  12   5       13.14       11.67      2.54 o 
 -18   0   6        1.65        5.90      2.04 o 
 -17   0   6        0.33       -2.29      2.61 o 
 -16   0   6       12.14       15.04      3.72 o 
 -15   0   6       22.13       14.21      3.47 o 
 -14   0   6       30.54       33.31      4.14 o 
 -13   0   6       21.78       24.28      3.86 o 
 -12   0   6       50.10       59.63     11.71 o 
 -11   0   6        0.32       -1.92      2.84 o 
 -10   0   6      184.00      188.03      8.96 o 
  -9   0   6     1108.14     1240.33     18.90 o 
  -8   0   6        1.97        5.63      2.84 o 
  -6   0   6      243.48      253.47     19.97 o 
  -5   0   6     2964.44     3389.28     27.88 o 
  -4   0   6      654.58      668.68      7.41 o 
  -3   0   6        2.36        3.14      1.44 o 
  -2   0   6      792.85      797.51      8.50 o 
  -1   0   6     2443.72     2812.10     60.34 o 
   0   0   6      293.61      297.83      7.78 o 
   2   0   6        0.18        2.58      1.20 o 
   3   0   6      965.59     1057.93     14.65 o 
   4   0   6      283.04      286.28      6.22 o 
   5   0   6       20.49       29.24      4.51 o 
   6   0   6       62.99       67.58      3.20 o 
   7   0   6       14.10       15.07      2.58 o 
   8   0   6        0.13        3.23      2.27 o 
   9   0   6        0.15        4.09      1.58 o 
  10   0   6        0.30        2.36      0.99 o 
  11   0   6        1.48        2.52      1.88 o 
  12   0   6        6.69        7.57      1.79 o 
 -18   1   6        8.46        9.79      2.50 o 
 -17   1   6        9.49        5.41      1.71 o 
 -16   1   6        1.76        2.43      2.23 o 
 -15   1   6       78.75       68.96      5.28 o 
 -14   1   6       97.70       96.48      6.14 o 
 -13   1   6        4.74        4.91      1.84 o 
 -12   1   6       38.57       30.99      2.16 o 
 -11   1   6      490.56      502.77      7.89 o 
 -10   1   6      232.42      218.46      4.98 o 
  -9   1   6        0.36        2.58      0.61 o 
  -8   1   6      210.08      239.36      3.05 o 
  -7   1   6     1336.11     1441.51      9.10 o 
  -6   1   6      190.25      209.32      2.39 o 
  -5   1   6      100.31      102.24      1.88 o 
  -4   1   6      189.47      206.90      2.67 o 
  -3   1   6     2547.43     2773.15     16.27 o 
  -2   1   6      142.89      155.39      2.41 o 
  -1   1   6      185.82      188.12      2.52 o 
   0   1   6      122.71      140.89      2.16 o 
   1   1   6     1307.24     1340.05      8.18 o 
   2   1   6      209.09      232.85      3.08 o 
   3   1   6        7.78        6.89      0.74 o 
   4   1   6      219.87      204.01      3.59 o 
   5   1   6      494.57      477.34      6.07 o 
   6   1   6       43.88       37.83      1.64 o 
   7   1   6        0.10        0.95      0.70 o 
   8   1   6       98.89       86.40      3.36 o 
   9   1   6       97.26       84.20      3.47 o 
  10   1   6        2.72        1.84      0.99 o 
  11   1   6       22.20       19.56      2.02 o 
  12   1   6        7.06        6.58      1.23 o 
 -18   2   6        1.01        3.24      1.82 o 
 -17   2   6       38.63       35.02      5.61 o 
 -16   2   6        2.30        4.40      1.64 o 
 -15   2   6        4.69        3.54      0.83 o 
 -14   2   6       39.80       32.89      1.42 o 
 -13   2   6      246.26      244.97      7.71 o 
 -12   2   6      303.20      292.30      5.44 o 
 -11   2   6       29.30       26.95      1.37 o 
 -10   2   6       14.81       11.96      1.13 o 
  -9   2   6       76.61       73.20      2.30 o 
  -8   2   6      535.29      581.63      6.03 o 
  -7   2   6      605.00      632.50      4.65 o 
  -6   2   6      330.75      331.72      3.20 o 
  -5   2   6        0.34        0.84      0.75 o 
  -4   2   6     1617.21     1776.24     15.33 o 
  -3   2   6        8.46       12.13      1.34 o 
  -2   2   6     1987.66     2206.78     13.46 o 
  -1   2   6        0.00        0.39      0.81 o 
   0   2   6      481.67      465.26      4.25 o 
   1   2   6      862.79      890.12      8.27 o 
   2   2   6      428.76      474.62      6.05 o 
   3   2   6       57.53       56.13      1.63 o 
   4   2   6       10.27        9.16      0.86 o 
   5   2   6       21.41       19.95      1.17 o 
   6   2   6      293.29      307.28      5.40 o 
   7   2   6      293.84      318.92      6.95 o 
   8   2   6       96.29       90.64      3.24 o 
   9   2   6        1.47        2.66      1.18 o 
  10   2   6        2.16        3.35      0.96 o 
  11   2   6       41.54       40.87      2.65 o 
  12   2   6        0.03        3.71      1.55 o 
 -17   3   6        0.54        1.15      2.54 o 
 -16   3   6        4.34        2.80      1.37 o 
 -15   3   6       95.06       96.83      4.13 o 
 -14   3   6       65.38       56.94      4.00 o 
 -13   3   6       78.16       71.14      2.97 o 
 -12   3   6       20.37       19.99      1.47 o 
 -11   3   6       41.11       38.51      2.14 o 
 -10   3   6       19.52       17.88      1.30 o 
  -9   3   6      625.40      620.16      7.23 o 
  -8   3   6      352.96      384.34      5.14 o 
  -7   3   6      336.24      341.15      5.30 o 
  -6   3   6        4.76        9.00      0.74 o 
  -5   3   6      607.41      586.94      6.14 o 
  -4   3   6      189.06      182.75      2.65 o 
  -3   3   6      886.58      970.10      6.45 o 
  -2   3   6       39.97       32.21      1.31 o 
  -1   3   6      591.00      576.72      4.68 o 
   0   3   6       50.42       59.70      1.68 o 
   1   3   6      422.09      423.39      5.03 o 
   2   3   6      349.91      386.27      4.79 o 
   3   3   6      682.16      674.12      8.44 o 
   4   3   6        2.92        2.16      0.63 o 
   5   3   6        5.10        4.53      0.75 o 
   6   3   6        0.11        1.85      0.90 o 
   7   3   6       47.72       42.56      2.05 o 
   8   3   6       60.25       61.83      2.53 o 
   9   3   6       74.80       68.77      3.61 o 
  10   3   6        5.61        3.97      1.45 o 
  11   3   6        0.39        4.38      1.46 o 
 -17   4   6       16.28       22.62      3.24 o 
 -16   4   6       28.56       27.48      2.83 o 
 -15   4   6       74.70       85.28      4.26 o 
 -14   4   6        3.96        3.73      0.88 o 
 -13   4   6       17.24       18.53      1.72 o 
 -12   4   6      142.51      134.79      4.11 o 
 -11   4   6     1102.08     1222.33     18.05 o 
 -10   4   6      266.54      251.94      5.31 o 
  -9   4   6      215.25      212.87      3.22 o 
  -8   4   6       10.54        8.23      0.84 o 
  -7   4   6      969.80     1063.57     12.34 o 
  -6   4   6      134.62      138.10      2.55 o 
  -5   4   6       14.59       13.20      0.85 o 
  -4   4   6      177.62      186.73      2.97 o 
  -3   4   6        3.45        5.35      0.65 o 
  -2   4   6       46.01       45.99      1.44 o 
  -1   4   6       10.68        9.41      0.83 o 
   0   4   6       54.78       62.02      1.64 o 
   1   4   6      778.76      861.96     10.36 o 
   2   4   6        0.76       -0.28      0.74 o 
   3   4   6      217.68      220.82      3.39 o 
   4   4   6      333.92      318.56      5.39 o 
   5   4   6     1237.16     1361.19     19.59 o 
   6   4   6      253.21      257.98      6.20 o 
   7   4   6        4.60        3.09      0.84 o 
   8   4   6       10.08        8.89      1.38 o 
   9   4   6      106.51      111.44      6.89 o 
  10   4   6       14.82       15.26      2.19 o 
  11   4   6        6.20        5.60      1.87 o 
 -16   5   6       13.66       10.85      2.41 o 
 -15   5   6        2.47        5.49      2.62 o 
 -14   5   6       20.82       15.40      1.86 o 
 -13   5   6       57.91       56.74      3.07 o 
 -12   5   6      126.48      132.12      4.08 o 
 -11   5   6      352.84      343.88      8.31 o 
 -10   5   6     1474.77     1553.41     18.59 o 
  -9   5   6        3.03        5.23      0.78 o 
  -8   5   6     1375.05     1434.47     14.88 o 
  -7   5   6     1045.83     1126.87     11.42 o 
  -6   5   6      207.60      221.22      3.71 o 
  -5   5   6       56.14       52.56      1.59 o 
  -4   5   6       21.17       26.57      1.31 o 
  -3   5   6      942.18     1013.92     11.99 o 
  -2   5   6       19.81       26.03      1.25 o 
  -1   5   6       70.42       64.17      1.75 o 
   0   5   6      481.85      498.19      9.25 o 
   1   5   6     1295.14     1343.91     15.54 o 
   2   5   6     1471.80     1472.09     20.15 o 
   3   5   6        4.42        4.91      0.89 o 
   4   5   6     1375.34     1461.04     23.70 o 
   5   5   6      311.16      299.18      7.49 o 
   6   5   6      165.08      170.95      5.15 o 
   7   5   6       93.15       95.74      5.03 o 
   8   5   6       21.70       24.56      2.51 o 
   9   5   6        1.18        3.78      1.64 o 
  10   5   6       16.94       17.69      2.04 o 
  11   5   6        7.81       13.01      1.50 o 
 -16   6   6        1.58        1.91      1.22 o 
 -15   6   6       25.16       20.04      2.25 o 
 -14   6   6       29.44       26.47      3.60 o 
 -13   6   6        6.00        4.51      0.97 o 
 -12   6   6        0.52        1.59      0.63 o 
 -11   6   6      303.05      297.87      7.53 o 
 -10   6   6      277.92      264.10      5.46 o 
  -9   6   6      264.50      252.60      4.60 o 
  -8   6   6      611.53      653.89      8.43 o 
  -7   6   6      903.29      935.91     13.37 o 
  -6   6   6      417.41      397.59      5.52 o 
  -5   6   6      294.06      266.47      4.13 o 
  -4   6   6       39.33       44.09      2.16 o 
  -3   6   6        5.08        4.70      0.66 o 
  -2   6   6       40.79       39.43      2.08 o 
  -1   6   6      346.54      314.02      4.52 o 
   0   6   6      412.05      372.60      5.17 o 
   1   6   6      562.60      552.91      9.90 o 
   2   6   6      326.38      345.88      8.33 o 
   3   6   6      234.34      210.93      7.02 o 
   4   6   6       27.03       24.99      2.76 o 
   5   6   6      198.39      204.59      7.99 o 
   6   6   6        2.75        4.27      2.48 o 
   7   6   6        1.93        3.64      1.23 o 
   8   6   6       18.17       19.70      2.05 o 
   9   6   6       14.18       10.29      1.97 o 
  10   6   6        0.27        3.10      1.52 o 
 -15   7   6        0.02        4.43      2.15 o 
 -14   7   6        0.82        2.99      1.26 o 
 -13   7   6        8.32        8.14      1.62 o 
 -12   7   6        7.89        7.41      0.96 o 
 -11   7   6      106.01       98.15      3.09 o 
 -10   7   6      308.73      332.84      7.30 o 
  -9   7   6       28.21       25.42      1.48 o 
  -8   7   6      610.76      615.64     11.21 o 
  -7   7   6      408.61      421.63      7.67 o 
  -6   7   6       61.82       58.16      1.75 o 
  -5   7   6       48.43       50.19      1.80 o 
  -4   7   6        8.60        8.53      0.95 o 
  -3   7   6      404.70      412.62      7.15 o 
  -2   7   6        2.24        3.39      0.79 o 
  -1   7   6       30.26       37.20      2.08 o 
   0   7   6       71.90       75.92      2.27 o 
   1   7   6      346.45      365.07      6.62 o 
   2   7   6      459.56      477.36     14.39 o 
   3   7   6       41.90       38.18      3.13 o 
   4   7   6      356.51      356.06     11.74 o 
   5   7   6      128.02      132.25      6.57 o 
   6   7   6       30.31       28.61      2.81 o 
   7   7   6       14.43       15.17      2.29 o 
   8   7   6        9.33       10.14      2.62 o 
   9   7   6        0.02        3.24      1.85 o 
 -14   8   6        6.97        6.41      1.39 o 
 -13   8   6        0.30        2.32      1.27 o 
 -12   8   6       91.62       82.53      4.61 o 
 -11   8   6      323.91      337.55     10.51 o 
 -10   8   6      102.46      102.45      3.54 o 
  -9   8   6       69.78       66.96      4.27 o 
  -8   8   6       20.19       19.42      1.43 o 
  -7   8   6      193.96      182.01      4.74 o 
  -6   8   6        6.33        4.30      0.87 o 
  -5   8   6       87.28       76.78      3.13 o 
  -4   8   6      117.14      106.64      3.36 o 
  -3   8   6        0.11       -0.81      0.92 o 
  -2   8   6       55.96       50.64      2.15 o 
  -1   8   6       63.90       54.51      2.15 o 
   0   8   6        1.20        1.24      0.91 o 
   1   8   6      149.53      140.19      4.88 o 
   2   8   6       15.92       15.38      1.06 o 
   3   8   6       47.24       48.21      3.53 o 
   4   8   6      161.87      181.68      7.80 o 
   5   8   6      277.11      306.39     10.51 o 
   6   8   6       82.43       81.98      7.40 o 
   7   8   6        0.26        3.22      1.87 o 
   8   8   6        6.86        7.49      1.70 o 
 -13   9   6       18.11       18.44      2.19 o 
 -12   9   6        1.03        4.00      1.49 o 
 -11   9   6        1.28        3.01      1.02 o 
 -10   9   6        2.15        2.94      1.31 o 
  -9   9   6      113.30      118.05      3.98 o 
  -8   9   6        0.24        2.89      0.98 o 
  -7   9   6        3.28        3.35      0.87 o 
  -6   9   6        7.86        7.45      1.35 o 
  -5   9   6       34.77       34.03      1.99 o 
  -4   9   6        4.22        4.93      1.18 o 
  -3   9   6        4.59        5.29      1.25 o 
  -2   9   6        0.37        1.52      0.66 o 
  -1   9   6       39.03       37.87      2.32 o 
   0   9   6        1.85        3.68      1.00 o 
   1   9   6       21.46       23.23      1.67 o 
   2   9   6        0.91        3.63      2.28 o 
   3   9   6       56.83       63.84      4.44 o 
   4   9   6        4.97        5.46      2.03 o 
   5   9   6        0.82        4.50      2.82 o 
   6   9   6        3.43       13.42      2.81 o 
   7   9   6       13.42       14.50      1.92 o 
 -11  10   6        2.57        5.89      1.31 o 
 -10  10   6        1.67        3.53      0.97 o 
  -9  10   6        5.70        5.57      1.42 o 
  -8  10   6       34.19       37.70      3.05 o 
  -7  10   6        3.20        4.02      1.22 o 
  -6  10   6       60.67       61.01      3.33 o 
  -5  10   6        2.18        3.40      1.05 o 
  -4  10   6       40.28       35.90      2.35 o 
  -3  10   6        0.02        3.97      0.89 o 
  -2  10   6       39.61       38.48      2.74 o 
  -1  10   6        6.03        4.29      0.85 o 
   0  10   6       81.84       77.18      3.51 o 
   1  10   6       13.56       13.09      1.99 o 
   2  10   6       45.08       53.28      4.21 o 
   3  10   6       13.21       11.98      2.48 o 
   4  10   6        0.13        4.08      1.47 o 
   5  10   6        4.05        6.57      1.73 o 
  -8  11   6        0.01        3.28      1.30 o 
  -7  11   6       52.22       56.32      3.28 o 
  -6  11   6       14.38       11.39      1.41 o 
  -5  11   6        0.05        4.15      1.26 o 
  -4  11   6        2.52        3.32      1.01 o 
  -3  11   6      210.81      226.72      6.85 o 
  -2  11   6        4.77        5.58      1.49 o 
  -1  11   6        0.00        5.42      1.37 o 
   0  11   6       13.58       11.16      2.33 o 
   1  11   6       52.88       54.36      3.66 o 
   2  11   6        1.18        3.19      3.24 o 
   3  11   6        8.22        5.94      3.61 o 
 -18   1   7       72.77       78.80      5.48 o 
 -17   1   7        4.75        5.43      2.07 o 
 -16   1   7       21.06       14.98      2.72 o 
 -15   1   7      146.03      131.36      7.65 o 
 -14   1   7       73.82       63.30      4.79 o 
 -13   1   7      121.28      100.49      3.16 o 
 -12   1   7      203.53      226.91      5.84 o 
 -11   1   7        2.11        2.39      0.70 o 
 -10   1   7      114.04      104.84      2.17 o 
  -9   1   7       10.84       11.35      0.86 o 
  -8   1   7       18.08       13.76      0.78 o 
  -7   1   7        1.38        0.65      0.83 o 
  -6   1   7       31.52       26.97      1.13 o 
  -5   1   7        0.08        2.62      0.78 o 
  -4   1   7       91.85       84.20      1.92 o 
  -3   1   7       38.69       36.89      1.36 o 
  -2   1   7       41.41       41.45      1.41 o 
  -1   1   7        3.52        4.68      0.61 o 
   0   1   7       65.07       54.33      1.65 o 
   1   1   7        1.13        1.24      0.78 o 
   2   1   7        2.27        3.43      0.60 o 
   3   1   7        7.13        5.88      0.69 o 
   4   1   7      388.51      385.47      7.59 o 
   5   1   7       24.13       22.80      1.60 o 
   6   1   7       36.45       42.59      1.94 o 
   7   1   7      123.41      107.27      3.45 o 
   8   1   7      170.35      151.92      4.63 o 
   9   1   7       69.59       67.40      3.01 o 
  10   1   7       13.80       18.82      1.89 o 
  11   1   7        0.00        1.97      1.62 o 
 -17   2   7        9.70        8.78      2.38 o 
 -16   2   7       20.85       26.91      3.23 o 
 -15   2   7        2.10        2.88      3.79 o 
 -14   2   7      125.19      119.10      7.17 o 
 -13   2   7        4.06        6.27      1.11 o 
 -12   2   7      155.09      161.52      4.83 o 
 -11   2   7       36.20       37.68      1.95 o 
 -10   2   7        0.15        2.44      1.02 o 
  -9   2   7      142.39      139.66      2.40 o 
  -8   2   7      150.31      137.95      2.69 o 
  -7   2   7      149.05      159.49      2.68 o 
  -6   2   7      155.17      159.37      2.64 o 
  -5   2   7      271.99      291.43      3.86 o 
  -4   2   7       22.77       24.21      1.12 o 
  -3   2   7       65.35       82.41      1.85 o 
  -2   2   7       45.27       51.45      1.64 o 
  -1   2   7      288.50      296.20      4.10 o 
   0   2   7      508.30      496.47      6.18 o 
   1   2   7        0.85        2.01      0.90 o 
   2   2   7        1.78        3.04      0.69 o 
   3   2   7      116.67      116.80      2.62 o 
   4   2   7        3.62        5.35      0.89 o 
   5   2   7        0.24        2.21      1.03 o 
   6   2   7      393.03      396.19      8.50 o 
   7   2   7        1.37        1.47      0.85 o 
   8   2   7        5.01        3.61      0.98 o 
   9   2   7       18.74       18.99      1.92 o 
  10   2   7       49.96       56.77      2.94 o 
  11   2   7       10.46        6.91      1.56 o 
 -17   3   7        0.03        2.32      1.44 o 
 -16   3   7        0.01        0.53      2.32 o 
 -15   3   7       16.13       15.41      2.36 o 
 -14   3   7        0.27        2.03      0.75 o 
 -13   3   7       23.29       25.13      1.64 o 
 -12   3   7       48.35       48.03      2.24 o 
 -11   3   7       61.94       58.43      2.16 o 
 -10   3   7      184.82      176.72      3.88 o 
  -9   3   7       12.37       10.27      0.75 o 
  -8   3   7      173.43      179.77      2.91 o 
  -7   3   7       16.80       15.82      0.97 o 
  -6   3   7        4.79        2.98      0.69 o 
  -5   3   7      410.16      434.18      5.18 o 
  -4   3   7        7.83       10.46      0.74 o 
  -3   3   7       47.84       44.68      1.57 o 
  -2   3   7        0.53        2.84      1.08 o 
  -1   3   7      380.70      388.22      5.46 o 
   0   3   7       51.65       52.78      1.69 o 
   1   3   7        2.38        2.62      0.99 o 
   2   3   7       69.89       69.80      2.06 o 
   3   3   7        1.67        1.56      0.70 o 
   4   3   7       16.64       15.23      1.37 o 
   5   3   7        2.51        3.38      0.71 o 
   6   3   7        6.10        7.74      0.91 o 
   7   3   7       24.88       23.83      1.67 o 
   8   3   7        2.25        1.71      0.88 o 
   9   3   7        6.26        3.80      1.11 o 
  10   3   7        1.03        2.30      1.45 o 
 -17   4   7       16.28       16.83      4.83 o 
 -16   4   7        8.58       13.52      2.96 o 
 -15   4   7       15.27       15.89      1.93 o 
 -14   4   7        4.39        8.28      1.13 o 
 -13   4   7        3.65        3.12      0.88 o 
 -12   4   7       10.13        7.81      1.35 o 
 -11   4   7      147.10      152.42      3.76 o 
 -10   4   7      188.54      206.18      6.00 o 
  -9   4   7      140.37      131.56      3.58 o 
  -8   4   7      160.94      178.67      5.18 o 
  -7   4   7       41.10       32.65      2.14 o 
  -6   4   7      213.83      230.83      3.52 o 
  -5   4   7       70.81       70.46      1.82 o 
  -4   4   7        8.24        8.98      0.83 o 
  -3   4   7      210.94      210.37      3.67 o 
  -2   4   7      136.56      143.67      2.91 o 
  -1   4   7        8.97        6.85      0.76 o 
   0   4   7       80.11       85.14      2.40 o 
   1   4   7       33.96       26.14      1.30 o 
   2   4   7      248.69      242.24      5.94 o 
   3   4   7        4.61        5.22      0.84 o 
   4   4   7      236.23      239.46      6.06 o 
   5   4   7        1.61        0.84      0.93 o 
   6   4   7        4.83        2.53      1.01 o 
   7   4   7       10.98        9.24      0.90 o 
   8   4   7        0.02        1.01      0.82 o 
   9   4   7        2.69        2.72      3.88 o 
  10   4   7        5.62        4.77      1.49 o 
 -16   5   7        2.07        4.09      1.34 o 
 -15   5   7        0.34        1.63      1.18 o 
 -14   5   7        4.37        3.40      0.97 o 
 -13   5   7        5.37        3.29      1.50 o 
 -12   5   7       54.90       49.36      2.71 o 
 -11   5   7      240.36      234.28      5.87 o 
 -10   5   7       45.10       44.93      1.87 o 
  -9   5   7      485.59      490.12      7.05 o 
  -8   5   7      159.75      159.85      3.34 o 
  -7   5   7        9.13        6.94      0.64 o 
  -6   5   7       31.91       30.47      1.52 o 
  -5   5   7      215.24      218.46      3.65 o 
  -4   5   7       69.46       60.09      1.97 o 
  -3   5   7        7.11        6.69      1.20 o 
  -2   5   7       16.40       16.66      1.04 o 
  -1   5   7      214.96      208.31      3.53 o 
   0   5   7       73.90       71.99      2.07 o 
   1   5   7      132.80      136.75      3.53 o 
   2   5   7      213.25      222.58      4.76 o 
   3   5   7     1018.49     1059.50     21.48 o 
   4   5   7       14.50       13.53      1.73 o 
   5   5   7       62.57       54.31      2.58 o 
   6   5   7       80.43       74.23      4.48 o 
   7   5   7       31.69       28.17      2.85 o 
   8   5   7        1.88        3.90      1.53 o 
   9   5   7        0.32        5.51      1.44 o 
 -15   6   7       19.72       14.67      2.29 o 
 -14   6   7        0.57        4.81      1.26 o 
 -13   6   7        1.17        2.45      1.08 o 
 -12   6   7        0.41        0.84      1.45 o 
 -11   6   7        1.71        1.41      0.84 o 
 -10   6   7       45.45       42.41      2.95 o 
  -9   6   7        8.88       12.39      1.46 o 
  -8   6   7       37.60       28.54      1.42 o 
  -7   6   7       22.15       18.23      1.24 o 
  -6   6   7        4.06        2.85      0.61 o 
  -5   6   7        2.82        3.74      0.75 o 
  -4   6   7        3.52        4.17      0.74 o 
  -3   6   7        1.71        2.86      0.64 o 
  -2   6   7       14.54       12.77      1.36 o 
  -1   6   7       66.06       63.63      2.17 o 
   0   6   7        3.90        3.94      0.71 o 
   1   6   7       31.12       30.47      1.62 o 
   2   6   7      131.16      124.75      3.94 o 
   3   6   7       39.08       38.47      3.25 o 
   4   6   7       20.60       19.05      1.19 o 
   5   6   7        7.79        7.03      1.57 o 
   6   6   7        7.23        4.04      1.66 o 
   7   6   7       12.37        9.58      2.12 o 
   8   6   7        1.74        3.64      1.29 o 
   9   6   7        4.53        4.85      1.32 o 
 -15   7   7        6.39        6.55      1.50 o 
 -14   7   7        0.00        3.98      1.59 o 
 -13   7   7       26.74       23.76      2.61 o 
 -12   7   7       33.56       34.34      2.47 o 
 -11   7   7       56.17       38.55      2.29 o 
 -10   7   7        6.05        4.67      0.99 o 
  -9   7   7      298.69      281.89      7.18 o 
  -8   7   7       44.91       39.81      2.51 o 
  -7   7   7       26.06       30.27      1.95 o 
  -6   7   7        0.46        3.31      1.53 o 
  -5   7   7      181.57      185.12      4.73 o 
  -4   7   7        5.06        8.59      1.90 o 
  -3   7   7       74.60       69.83      2.30 o 
  -2   7   7        0.23        3.96      1.85 o 
  -1   7   7       92.48       81.97      2.64 o 
   0   7   7       55.76       43.18      3.05 o 
   1   7   7      309.46      333.44      7.95 o 
   2   7   7      140.87      133.20      4.65 o 
   3   7   7      251.05      240.88      6.80 o 
   4   7   7       27.80       29.99      3.25 o 
   5   7   7       46.27       45.36      3.87 o 
   6   7   7       20.82       16.83      3.61 o 
   7   7   7        3.54        7.56      1.71 o 
   8   7   7        9.14        9.70      1.49 o 
 -13   8   7        1.48        4.14      1.62 o 
 -12   8   7       61.92       66.60      4.04 o 
 -11   8   7        2.47        2.93      1.20 o 
 -10   8   7      388.25      395.62     19.42 o 
  -9   8   7       27.32       26.50      1.86 o 
  -8   8   7      128.68      109.64      4.03 o 
  -7   8   7       33.74       32.66      2.30 o 
  -6   8   7       20.56       13.38      1.24 o 
  -5   8   7       26.92       21.51      1.53 o 
  -4   8   7        3.28        2.25      0.68 o 
  -3   8   7        1.43        1.20      0.86 o 
  -2   8   7       13.20       10.53      1.04 o 
  -1   8   7       78.07       73.81      2.93 o 
   0   8   7       36.71       23.99      1.83 o 
   1   8   7        1.02        2.11      0.69 o 
   2   8   7      335.46      364.23     11.70 o 
   3   8   7       50.16       45.33      4.00 o 
   4   8   7      278.43      307.00     11.33 o 
   5   8   7        0.81        1.69      2.10 o 
   6   8   7        0.47        4.44      1.63 o 
   7   8   7        0.03        0.01      1.54 o 
 -12   9   7        7.78        6.40      1.50 o 
 -11   9   7       28.68       25.07      1.97 o 
 -10   9   7       36.32       35.00      3.15 o 
  -9   9   7       29.91       25.30      1.93 o 
  -8   9   7       37.52       32.92      2.26 o 
  -7   9   7       28.52       29.06      2.08 o 
  -6   9   7       23.45       21.72      2.08 o 
  -5   9   7       58.83       47.93      2.79 o 
  -4   9   7        2.21        2.82      0.76 o 
  -3   9   7        2.91        3.34      1.08 o 
  -2   9   7        0.46        2.42      0.62 o 
  -1   9   7       38.09       35.21      1.97 o 
   0   9   7       26.93       20.96      2.25 o 
   1   9   7        3.40        4.73      1.31 o 
   2   9   7       38.45       37.32      3.38 o 
   3   9   7       65.61       59.59      4.50 o 
   4   9   7        6.94        5.13      1.51 o 
   5   9   7        7.58        7.18      1.88 o 
 -10  10   7       19.35       20.18      2.84 o 
  -9  10   7       18.66       14.66      1.64 o 
  -8  10   7       40.69       45.98      2.90 o 
  -7  10   7        3.12        2.85      0.98 o 
  -6  10   7        5.13        7.97      1.56 o 
  -5  10   7       61.82       57.47      3.39 o 
  -4  10   7        1.03        1.90      0.80 o 
  -3  10   7       50.24       50.00      3.10 o 
  -2  10   7        9.63       12.38      2.76 o 
  -1  10   7        3.81        3.68      1.06 o 
   0  10   7       34.93       34.83      3.50 o 
   1  10   7        1.82        2.94      1.58 o 
   2  10   7       34.76       39.85      4.78 o 
   3  10   7        3.34        1.84      1.98 o 
  -7  11   7        3.38        1.94      1.09 o 
  -6  11   7        0.79        5.01      2.54 o 
  -5  11   7        0.65        2.70      1.88 o 
  -4  11   7       32.76       27.88      2.40 o 
  -3  11   7        2.45        2.03      1.10 o 
  -2  11   7        0.01        4.94      2.45 o 
  -1  11   7        0.62        4.19      1.33 o 
   0  11   7       10.78       10.65      1.89 o 
 -17   0   8       32.96       40.80      6.54 o 
 -16   0   8       20.28       14.90      3.00 o 
 -15   0   8       33.80       43.42      6.57 o 
 -14   0   8       11.99       16.54      3.26 o 
 -13   0   8       83.78       63.30      6.49 o 
 -12   0   8        9.90        6.43      1.93 o 
 -11   0   8      436.77      470.06      9.57 o 
 -10   0   8        5.44        4.70      1.18 o 
  -9   0   8      331.56      307.35      8.96 o 
  -8   0   8      123.12      119.15      3.95 o 
  -7   0   8      247.13      257.22      5.35 o 
  -6   0   8      774.94      827.74     14.24 o 
  -5   0   8     1979.65     2066.62     60.05 o 
  -4   0   8      790.68      830.38     14.50 o 
  -3   0   8     1725.50     1859.31     29.49 o 
  -2   0   8      975.77     1067.63     17.91 o 
  -1   0   8      465.80      464.15      9.07 o 
   0   0   8      136.50      143.86      4.12 o 
   1   0   8      399.72      398.52      7.95 o 
   2   0   8        3.33        1.98      0.95 o 
   3   0   8      226.20      244.05      6.85 o 
   4   0   8        3.01        1.81      0.97 o 
   5   0   8      115.54       90.66      4.22 o 
   6   0   8       62.28       55.92      3.63 o 
   7   0   8       12.06       14.85      3.01 o 
   8   0   8       37.82       27.29      3.88 o 
   9   0   8       16.80       14.99      3.82 o 
  10   0   8       11.72        4.75      1.48 o 
 -17   1   8        0.16        1.74      1.39 o 
 -16   1   8        3.06        5.18      2.64 o 
 -15   1   8        0.00        4.48      1.54 o 
 -14   1   8       17.54       15.73      2.24 o 
 -13   1   8       44.84       40.47      4.24 o 
 -12   1   8       40.61       39.13      3.08 o 
 -11   1   8       45.02       46.76      2.14 o 
 -10   1   8      173.15      158.76      3.85 o 
  -9   1   8        0.13        2.49      1.09 o 
  -8   1   8       20.55       23.01      1.72 o 
  -7   1   8      750.00      792.71      8.49 o 
  -6   1   8      123.12      124.23      2.94 o 
  -5   1   8       93.11       87.11      2.38 o 
  -4   1   8        5.33        6.44      0.93 o 
  -3   1   8      155.87      149.28      2.95 o 
  -2   1   8       48.93       42.90      1.56 o 
  -1   1   8      567.63      601.76      7.07 o 
   0   1   8       17.48       16.06      1.33 o 
   1   1   8        3.92        3.68      0.76 o 
   2   1   8      133.17      125.13      3.49 o 
   3   1   8      101.00      103.69      2.94 o 
   4   1   8       21.65       18.60      1.42 o 
   5   1   8       23.46       23.12      1.55 o 
   6   1   8       29.50       23.32      1.83 o 
   7   1   8        0.66        3.54      1.05 o 
   8   1   8        2.70        2.61      1.19 o 
   9   1   8        2.68        2.54      1.03 o 
 -17   2   8        0.12        3.34      1.61 o 
 -16   2   8       28.17       39.10      5.68 o 
 -15   2   8       23.35       15.76      2.55 o 
 -14   2   8        0.09        4.02      0.97 o 
 -13   2   8        6.48        4.67      0.95 o 
 -12   2   8       13.45       14.39      1.93 o 
 -11   2   8      253.49      273.65      7.38 o 
 -10   2   8      186.25      191.96      3.64 o 
  -9   2   8      458.95      470.16      7.92 o 
  -8   2   8      225.78      232.91      3.79 o 
  -7   2   8       56.00       52.20      1.70 o 
  -6   2   8       63.32       63.94      1.85 o 
  -5   2   8      194.26      197.85      3.53 o 
  -4   2   8      275.72      273.40      4.38 o 
  -3   2   8      163.94      171.41      3.21 o 
  -2   2   8       40.64       43.62      1.85 o 
  -1   2   8       87.19       91.53      2.40 o 
   0   2   8      257.06      255.56      4.20 o 
   1   2   8      635.72      666.57      8.75 o 
   2   2   8      349.57      340.07      6.87 o 
   3   2   8      516.91      550.11     11.02 o 
   4   2   8        0.44        0.04      0.96 o 
   5   2   8        7.10        5.34      1.05 o 
   6   2   8       14.95       19.45      1.62 o 
   7   2   8        1.29        2.25      0.97 o 
   8   2   8       14.91       15.39      1.65 o 
   9   2   8        1.45        0.11      1.10 o 
 -17   3   8       72.65       77.17      9.41 o 
 -16   3   8       21.78       22.85      3.14 o 
 -15   3   8        4.92        4.09      1.37 o 
 -14   3   8      127.21      124.66      5.04 o 
 -13   3   8      114.28      121.50      4.26 o 
 -12   3   8      107.11      118.74      4.25 o 
 -11   3   8      185.57      179.86      4.68 o 
 -10   3   8     1558.93     1671.87     21.44 o 
  -9   3   8      246.88      226.75      4.71 o 
  -8   3   8      199.14      181.15      3.59 o 
  -7   3   8      136.09      139.71      3.00 o 
  -6   3   8      509.79      539.32      6.43 o 
  -5   3   8       34.79       32.47      2.03 o 
  -4   3   8        2.32        2.45      0.65 o 
  -3   3   8       10.52       11.05      0.93 o 
  -2   3   8      470.11      498.58      6.14 o 
  -1   3   8      120.77      118.82      2.95 o 
   0   3   8      155.30      135.96      2.85 o 
   1   3   8      141.63      132.55      3.89 o 
   2   3   8     1686.63     1799.74     39.30 o 
   3   3   8      132.79      124.63      5.30 o 
   4   3   8      244.44      268.78      7.73 o 
   5   3   8       83.62       87.99      3.33 o 
   6   3   8      122.56      113.62      3.77 o 
   7   3   8        0.69        1.83      1.07 o 
   8   3   8       54.95       49.55      3.46 o 
   9   3   8       62.27       64.45      4.07 o 
 -16   4   8       13.51       20.28      2.81 o 
 -15   4   8       23.45       21.01      4.10 o 
 -14   4   8       46.53       44.36      2.98 o 
 -13   4   8       54.90       50.79      2.57 o 
 -12   4   8       52.81       51.55      2.70 o 
 -11   4   8       20.29       17.51      1.33 o 
 -10   4   8      340.29      349.63      7.23 o 
  -9   4   8       30.35       26.55      1.50 o 
  -8   4   8       53.17       60.87      1.91 o 
  -7   4   8       92.85       93.01      2.47 o 
  -6   4   8      120.59      117.95      2.69 o 
  -5   4   8        6.64        4.54      0.77 o 
  -4   4   8      577.44      542.70      6.84 o 
  -3   4   8       43.40       34.48      1.55 o 
  -2   4   8      205.87      206.55      3.61 o 
  -1   4   8       61.68       60.94      1.95 o 
   0   4   8       21.03       29.33      1.89 o 
   1   4   8       20.95       22.03      1.67 o 
   2   4   8       72.85       69.80      2.58 o 
   3   4   8       65.29       59.74      2.44 o 
   4   4   8        6.11        4.18      1.60 o 
   5   4   8       73.05       72.50      2.87 o 
   6   4   8       44.23       45.62      3.64 o 
   7   4   8       21.53       20.51      2.11 o 
   8   4   8       16.23       18.76      3.08 o 
   9   4   8        1.94        4.51      1.67 o 
 -16   5   8        0.04        1.84      1.57 o 
 -15   5   8        0.38        4.74      1.23 o 
 -14   5   8        4.25        6.75      1.69 o 
 -13   5   8        2.94        2.52      0.82 o 
 -12   5   8       69.43       77.02      3.56 o 
 -11   5   8      132.65      130.19      3.94 o 
 -10   5   8      218.82      234.47      5.49 o 
  -9   5   8       20.00       20.70      1.53 o 
  -8   5   8       36.57       31.63      1.46 o 
  -7   5   8      229.95      209.96      4.05 o 
  -6   5   8       36.79       39.40      1.64 o 
  -5   5   8       20.83       23.69      1.47 o 
  -4   5   8        1.13        1.49      0.62 o 
  -3   5   8       33.34       34.23      1.59 o 
  -2   5   8        4.45        4.27      1.01 o 
  -1   5   8      243.80      232.28      7.02 o 
   0   5   8       54.96       46.08      2.30 o 
   1   5   8        1.48       -0.29      1.22 o 
   2   5   8      178.59      189.12      5.25 o 
   3   5   8       49.54       48.84      2.22 o 
   4   5   8       73.52       81.44      2.94 o 
   5   5   8        2.12        3.18      0.92 o 
   6   5   8        0.58        1.49      1.15 o 
   7   5   8        0.73        3.07      2.22 o 
   8   5   8        1.64        3.21      1.00 o 
 -15   6   8        0.23        2.91      1.29 o 
 -14   6   8        8.23        9.40      1.84 o 
 -13   6   8        0.09        3.18      1.20 o 
 -12   6   8       44.36       40.36      2.58 o 
 -11   6   8       14.57       11.57      1.21 o 
 -10   6   8      415.38      402.90      9.55 o 
  -9   6   8      530.74      558.24     13.00 o 
  -8   6   8       39.27       33.91      2.06 o 
  -7   6   8      109.42       95.95      3.18 o 
  -6   6   8      232.65      228.80      6.14 o 
  -5   6   8       23.11       29.21      2.05 o 
  -4   6   8      296.61      264.37      6.13 o 
  -3   6   8       61.88       62.79      2.30 o 
  -2   6   8      118.45      114.70      3.82 o 
  -1   6   8      117.02      111.93      4.91 o 
   0   6   8       32.41       28.17      1.82 o 
   1   6   8      506.49      533.50     11.87 o 
   2   6   8      395.51      413.41     10.79 o 
   3   6   8       12.59        7.11      1.38 o 
   4   6   8       56.31       51.83      3.77 o 
   5   6   8        1.29        4.60      1.40 o 
   6   6   8       11.35       13.19      2.33 o 
   7   6   8        0.55        6.49      1.61 o 
 -14   7   8        0.12        2.17      1.71 o 
 -13   7   8        3.08        2.12      2.45 o 
 -12   7   8      144.27      161.67      6.85 o 
 -11   7   8       41.87       39.36      2.43 o 
 -10   7   8      243.83      226.50      5.85 o 
  -9   7   8        0.19        0.69      0.74 o 
  -8   7   8       10.07        8.05      1.24 o 
  -7   7   8       21.55       22.00      1.77 o 
  -6   7   8       23.83       23.10      1.49 o 
  -5   7   8       10.32        8.12      1.03 o 
  -4   7   8        0.45        2.39      0.81 o 
  -3   7   8        1.77        0.99      0.62 o 
  -2   7   8        0.66        2.37      1.09 o 
  -1   7   8       32.17       30.69      1.82 o 
   0   7   8       48.31       41.19      1.95 o 
   1   7   8        0.15        0.58      0.83 o 
   2   7   8      220.18      202.28      5.66 o 
   3   7   8       16.73       13.98      2.09 o 
   4   7   8      128.58      137.06      6.62 o 
   5   7   8        0.03        2.02      0.99 o 
   6   7   8        0.07        1.98      1.74 o 
 -13   8   8        4.39        9.54      2.02 o 
 -12   8   8       27.01       21.99      2.19 o 
 -11   8   8        5.86        4.25      1.09 o 
 -10   8   8      100.74      100.57      4.25 o 
  -9   8   8        8.63        5.99      1.18 o 
  -8   8   8       25.24       22.60      2.14 o 
  -7   8   8        2.68        2.98      0.85 o 
  -6   8   8       10.30        6.59      1.09 o 
  -5   8   8       15.20       10.83      1.22 o 
  -4   8   8       39.56       39.82      2.23 o 
  -3   8   8       52.28       43.79      2.89 o 
  -2   8   8       25.73       19.00      2.21 o 
  -1   8   8        7.22        7.38      1.13 o 
   0   8   8       44.10       40.11      2.17 o 
   1   8   8       14.55        9.00      1.41 o 
   2   8   8       58.17       57.96      4.38 o 
   3   8   8        7.93        8.95      2.27 o 
   4   8   8        4.79        5.56      1.91 o 
   5   8   8        7.53        7.65      1.96 o 
 -11   9   8       35.02       30.24      2.92 o 
 -10   9   8      200.50      187.93     15.58 o 
  -9   9   8       81.84       81.75      3.59 o 
  -8   9   8       37.74       41.36      2.61 o 
  -7   9   8       24.02       20.12      2.09 o 
  -6   9   8       75.45       78.59      4.03 o 
  -5   9   8        6.55        3.86      1.24 o 
  -4   9   8        0.24        1.75      0.80 o 
  -3   9   8        7.70        3.94      0.95 o 
  -2   9   8       72.29       68.11      3.61 o 
  -1   9   8       29.75       21.32      1.77 o 
   0   9   8       28.58       37.79      3.34 o 
   1   9   8       77.46       82.71      5.08 o 
   2   9   8      154.02      177.05      7.20 o 
   3   9   8       32.51       31.55      4.31 o 
  -9  10   8       94.93       97.82      4.16 o 
  -8  10   8       56.01       50.63      3.12 o 
  -7  10   8        2.74        2.04      1.22 o 
  -6  10   8        0.54        1.26      0.95 o 
  -5  10   8       16.69       22.56      2.08 o 
  -4  10   8       62.56       61.18      3.33 o 
  -3  10   8       12.52       14.09      1.45 o 
  -2  10   8        0.09        2.37      1.24 o 
  -1  10   8        4.77        3.97      1.49 o 
   0  10   8       37.45       35.52      3.27 o 
   1  10   8      129.68      136.87      8.61 o 
 -17   1   9       19.13       15.26      3.00 o 
 -16   1   9        2.74        6.04      2.16 o 
 -15   1   9       31.92       26.99      3.72 o 
 -14   1   9        5.74        7.72      2.34 o 
 -13   1   9      102.65      100.25      3.43 o 
 -12   1   9       57.45       63.02      2.24 o 
 -11   1   9       75.03       72.25      2.09 o 
 -10   1   9      176.95      179.53      4.30 o 
  -9   1   9      409.20      435.39      6.92 o 
  -8   1   9       53.71       56.15      2.14 o 
  -7   1   9      193.39      217.66      4.44 o 
  -6   1   9       15.55       19.50      1.27 o 
  -5   1   9        0.36        2.47      0.71 o 
  -4   1   9        2.44        3.27      0.64 o 
  -3   1   9       60.74       61.79      2.23 o 
  -2   1   9       40.05       39.55      1.88 o 
  -1   1   9      101.77      110.70      2.87 o 
   0   1   9       23.97       25.16      1.91 o 
   1   1   9      170.10      161.74      4.48 o 
   2   1   9       82.24       72.78      2.71 o 
   3   1   9        5.21        4.64      0.98 o 
   4   1   9       32.60       34.68      2.43 o 
   5   1   9       96.73       93.06      4.27 o 
   6   1   9       30.82       28.50      2.45 o 
   7   1   9        0.09        1.76      0.99 o 
   8   1   9        0.60        2.14      1.06 o 
 -17   2   9        0.25        5.10      2.78 o 
 -16   2   9       25.61       25.76      3.55 o 
 -15   2   9        1.78        1.32      1.63 o 
 -14   2   9       16.92       15.16      1.42 o 
 -13   2   9       79.33       79.81      3.18 o 
 -12   2   9       30.27       34.04      1.44 o 
 -11   2   9       84.41       85.65      2.30 o 
 -10   2   9        0.01        2.83      0.78 o 
  -9   2   9        0.35        2.58      0.75 o 
  -8   2   9       52.12       54.76      2.04 o 
  -7   2   9        0.48        1.29      0.73 o 
  -6   2   9        7.73        6.57      0.91 o 
  -5   2   9        0.00        1.30      0.68 o 
  -4   2   9        2.15        3.22      0.64 o 
  -3   2   9        0.86        0.52      0.85 o 
  -2   2   9       47.94       44.24      1.88 o 
  -1   2   9       24.16       24.30      1.41 o 
   0   2   9        5.03        5.74      0.86 o 
   1   2   9       24.86       19.19      1.58 o 
   2   2   9       81.47       85.76      3.78 o 
   3   2   9       57.04       60.34      2.82 o 
   4   2   9        0.15        2.91      1.04 o 
   5   2   9       15.71       14.65      1.30 o 
   6   2   9       88.40       88.54      3.71 o 
   7   2   9       13.60       16.05      1.85 o 
   8   2   9        0.34        1.27      1.90 o 
 -16   3   9        5.86        7.29      2.47 o 
 -15   3   9       25.98       21.44      3.35 o 
 -14   3   9        1.09        3.79      2.12 o 
 -13   3   9      290.96      294.22     13.21 o 
 -12   3   9       77.68       78.91      2.69 o 
 -11   3   9      324.08      339.28      7.15 o 
 -10   3   9       69.29       70.41      2.17 o 
  -9   3   9       18.05       19.30      1.25 o 
  -8   3   9        2.80        4.37      0.86 o 
  -7   3   9        5.02        4.18      0.57 o 
  -6   3   9        0.21        2.33      0.83 o 
  -5   3   9        4.08        4.34      0.71 o 
  -4   3   9       14.92       13.74      1.12 o 
  -3   3   9       29.95       25.17      1.57 o 
  -2   3   9        5.57        5.51      1.19 o 
  -1   3   9       46.12       40.58      2.41 o 
   0   3   9        5.01        3.87      0.83 o 
   1   3   9      247.87      262.66      6.90 o 
   2   3   9       51.08       50.03      2.79 o 
   3   3   9      472.49      516.26     11.65 o 
   4   3   9       40.91       44.31      2.35 o 
   5   3   9      126.55      116.52      4.07 o 
   6   3   9        2.11        2.09      0.93 o 
   7   3   9        1.76        1.45      0.92 o 
 -16   4   9       14.35       12.34      4.53 o 
 -15   4   9        0.27        0.82      1.31 o 
 -14   4   9       21.65       24.15      2.50 o 
 -13   4   9       26.82       21.18      1.92 o 
 -12   4   9       95.85       96.90      3.06 o 
 -11   4   9       53.70       47.91      2.64 o 
 -10   4   9       65.03       55.77      2.10 o 
  -9   4   9       71.18       66.61      2.27 o 
  -8   4   9        0.69        3.00      0.69 o 
  -7   4   9      189.15      196.30      5.95 o 
  -6   4   9       36.64       36.62      1.68 o 
  -5   4   9       18.83       17.76      1.40 o 
  -4   4   9       17.18       17.33      1.35 o 
  -3   4   9        0.89        3.11      0.75 o 
  -2   4   9        0.22        1.61      0.80 o 
  -1   4   9      219.94      219.10      5.94 o 
   0   4   9        0.89        2.52      1.41 o 
   1   4   9        0.14        2.02      1.51 o 
   2   4   9      337.53      347.14      8.43 o 
   3   4   9      122.64      125.01      3.99 o 
   4   4   9        7.69        7.78      1.29 o 
   5   4   9       18.04       13.27      1.41 o 
   6   4   9       58.81       56.71      4.27 o 
   7   4   9        0.48        2.49      2.14 o 
 -15   5   9        0.41        0.88      2.28 o 
 -14   5   9        1.44        3.16      1.34 o 
 -13   5   9        0.15        1.89      0.95 o 
 -12   5   9        0.09        1.72      0.93 o 
 -11   5   9        0.89        1.33      0.60 o 
 -10   5   9       32.01       36.06      1.58 o 
  -9   5   9        1.58        2.43      0.68 o 
  -8   5   9       18.49       23.02      2.26 o 
  -7   5   9       40.38       38.34      2.00 o 
  -6   5   9       74.73       67.23      2.52 o 
  -5   5   9        9.60        8.04      1.12 o 
  -4   5   9      334.14      340.53      7.65 o 
  -3   5   9       90.88       77.51      3.59 o 
  -2   5   9        3.83        5.03      1.21 o 
  -1   5   9       20.92       19.67      1.73 o 
   0   5   9        4.50        6.23      1.02 o 
   1   5   9       35.08       33.76      1.93 o 
   2   5   9       44.95       42.72      3.18 o 
   3   5   9       16.12       16.53      1.51 o 
   4   5   9        6.40        5.22      1.24 o 
   5   5   9        0.78        1.16      2.77 o 
   6   5   9        2.67        5.05      1.44 o 
 -14   6   9        0.90        3.14      2.05 o 
 -13   6   9        0.03        2.02      1.33 o 
 -12   6   9        0.02        0.54      1.13 o 
 -11   6   9        2.19        3.12      1.44 o 
 -10   6   9        0.08       -1.39      1.08 o 
  -9   6   9       14.30       11.52      1.52 o 
  -8   6   9        0.12        1.90      1.08 o 
  -7   6   9        6.13        6.98      1.35 o 
  -6   6   9        3.62        3.02      1.31 o 
  -5   6   9       24.66       32.20      1.90 o 
  -4   6   9        6.41        4.55      0.96 o 
  -3   6   9        1.75        4.72      0.93 o 
  -2   6   9        6.61        3.61      1.02 o 
  -1   6   9       31.79       30.96      1.90 o 
   0   6   9        8.22       10.37      2.02 o 
   1   6   9        3.69        4.50      0.90 o 
   2   6   9        1.65        0.45      0.83 o 
   3   6   9        1.02        1.58      1.87 o 
   4   6   9        0.15        2.48      1.16 o 
   5   6   9        1.38        3.06      1.92 o 
   6   6   9        1.18        4.86      3.11 o 
 -13   7   9        0.45        1.56      0.96 o 
 -12   7   9        4.05        7.91      1.94 o 
 -11   7   9       23.92       22.33      2.03 o 
 -10   7   9        2.81        5.32      1.19 o 
  -9   7   9        6.79        6.09      1.05 o 
  -8   7   9        0.53        3.91      1.03 o 
  -7   7   9       24.12       23.65      1.84 o 
  -6   7   9      164.59      150.05      5.43 o 
  -5   7   9        2.32        4.69      1.18 o 
  -4   7   9      342.30      326.31      7.82 o 
  -3   7   9        2.76        6.42      1.61 o 
  -2   7   9       15.85       10.79      1.58 o 
  -1   7   9       21.15       24.46      1.94 o 
   0   7   9        0.43        1.29      0.79 o 
   1   7   9        9.68        6.17      2.31 o 
   2   7   9        7.44        6.82      1.48 o 
   3   7   9       34.54       39.16      3.56 o 
   4   7   9        0.84        2.78      1.84 o 
 -12   8   9       65.64       59.48      4.55 o 
 -11   8   9        6.98        6.54      2.21 o 
 -10   8   9       12.17       12.37      1.95 o 
  -9   8   9        0.17        2.95      1.16 o 
  -8   8   9        0.18        3.72      1.16 o 
  -7   8   9        0.47        2.37      1.01 o 
  -6   8   9        5.92        4.81      1.30 o 
  -5   8   9       44.65       48.64      2.67 o 
  -4   8   9        2.10        2.41      1.08 o 
  -3   8   9        1.17        2.55      1.42 o 
  -2   8   9        0.01        3.00      1.55 o 
  -1   8   9        4.47        5.93      1.49 o 
   0   8   9        5.72        5.14      1.21 o 
   1   8   9       16.33       20.19      3.15 o 
   2   8   9       57.45       57.15      4.19 o 
   3   8   9        0.10        2.13      2.22 o 
 -10   9   9        9.27        5.91      1.31 o 
  -9   9   9       56.08       52.63      3.30 o 
  -8   9   9        0.29        0.09      1.41 o 
  -7   9   9        0.06        1.88      1.54 o 
  -6   9   9        0.72        0.90      1.09 o 
  -5   9   9        0.00        3.58      1.52 o 
  -4   9   9        4.41        4.38      2.11 o 
  -3   9   9        4.66        3.82      0.98 o 
  -2   9   9        4.65        3.96      1.10 o 
  -1   9   9       38.56       43.96      3.69 o 
   0   9   9        0.81        0.17      2.53 o 
   1   9   9       80.57       73.30      4.89 o 
  -5  10   9        2.15        4.09      1.01 o 
  -4  10   9        1.87        2.59      1.09 o 
  -3  10   9        7.92        9.09      1.93 o 
 -16   0  10        0.07        2.48      2.92 o 
 -15   0  10       57.16       59.07      7.19 o 
 -14   0  10       13.39       28.54      5.09 o 
 -13   0  10        2.47        4.60      1.02 o 
 -12   0  10       73.12       84.97      3.67 o 
 -11   0  10       85.35      100.69      4.42 o 
 -10   0  10      147.46      152.50      5.78 o 
  -9   0  10      227.08      262.31     11.17 o 
  -8   0  10      214.32      228.39      7.91 o 
  -7   0  10        5.14        5.16      1.23 o 
  -6   0  10      202.96      194.31      6.89 o 
  -5   0  10        0.09        1.69      2.39 o 
  -4   0  10      189.03      181.83      6.86 o 
  -3   0  10       15.95       18.15      2.35 o 
  -2   0  10      438.95      484.05     17.59 o 
  -1   0  10      436.16      453.63     17.27 o 
   0   0  10      554.04      589.04     23.76 o 
   1   0  10      194.70      207.00     20.95 o 
   2   0  10       30.58       39.24      4.96 o 
   3   0  10        1.30        1.23      2.98 o 
   4   0  10       64.21       82.83      5.82 o 
   5   0  10       47.87       52.72      4.58 o 
   6   0  10        0.51        5.17      1.95 o 
 -16   1  10       32.35       30.87      5.93 o 
 -15   1  10       23.61       35.15      7.38 o 
 -14   1  10        2.77        6.28      3.16 o 
 -13   1  10       41.34       38.28      2.03 o 
 -12   1  10       74.27       67.71      2.16 o 
 -11   1  10       58.80       62.09      2.50 o 
 -10   1  10      360.82      366.25      7.92 o 
  -9   1  10      287.80      290.09      6.69 o 
  -8   1  10      259.96      267.99      6.85 o 
  -7   1  10        8.19        7.50      1.22 o 
  -6   1  10       39.85       39.31      1.94 o 
  -5   1  10      149.37      146.37      4.11 o 
  -4   1  10       66.19       59.91      2.31 o 
  -3   1  10        0.10        1.24      1.03 o 
  -2   1  10      254.91      250.74      6.67 o 
  -1   1  10      241.39      242.59      6.68 o 
   0   1  10      335.30      341.05      8.53 o 
   1   1  10       55.23       52.33      2.96 o 
   2   1  10      125.49      119.64      4.19 o 
   3   1  10       68.07       69.11      3.63 o 
   4   1  10       14.44       18.98      1.90 o 
   5   1  10       38.36       41.45      2.91 o 
   6   1  10       23.24       18.28      1.61 o 
 -16   2  10       13.57       12.49      3.13 o 
 -15   2  10        6.22        7.77      2.59 o 
 -14   2  10        1.19        3.56      1.59 o 
 -13   2  10       23.93       25.09      1.76 o 
 -12   2  10        3.21        2.54      0.73 o 
 -11   2  10        5.22        3.63      0.93 o 
 -10   2  10      115.91      115.21      3.74 o 
  -9   2  10       81.94       82.28      2.98 o 
  -8   2  10      641.56      695.83     15.18 o 
  -7   2  10      107.01      113.43      4.37 o 
  -6   2  10        2.43        2.73      0.80 o 
  -5   2  10        2.45        3.77      0.71 o 
  -4   2  10        5.08        7.64      1.28 o 
  -3   2  10      122.45      119.35      3.90 o 
  -2   2  10      549.73      610.63     13.73 o 
  -1   2  10       41.56       40.17      2.38 o 
   0   2  10      164.25      162.96      5.15 o 
   1   2  10       21.08       17.64      1.54 o 
   2   2  10       32.19       26.40      1.93 o 
   3   2  10        6.99        7.00      1.35 o 
   4   2  10       43.60       37.75      2.72 o 
   5   2  10       11.37        9.67      1.66 o 
   6   2  10       16.99       15.91      1.58 o 
 -15   3  10        0.07        3.70      1.61 o 
 -14   3  10       64.32       65.69      3.38 o 
 -13   3  10       21.25       19.45      2.76 o 
 -12   3  10       55.77       53.85      1.93 o 
 -11   3  10       75.88       73.94      2.49 o 
 -10   3  10      119.31      118.70      3.42 o 
  -9   3  10      207.08      210.89      5.26 o 
  -8   3  10        4.29        5.05      0.85 o 
  -7   3  10       56.60       53.47      2.48 o 
  -6   3  10       99.27       96.13      4.53 o 
  -5   3  10      306.96      331.51      8.31 o 
  -4   3  10       94.68       97.64      3.34 o 
  -3   3  10       62.58       57.38      2.76 o 
  -2   3  10       15.50       10.78      1.40 o 
  -1   3  10      251.84      264.79      7.12 o 
   0   3  10       60.10       55.82      3.80 o 
   1   3  10       39.43       37.16      2.23 o 
   2   3  10       18.78       19.49      2.03 o 
   3   3  10       17.31       15.82      1.37 o 
   4   3  10       15.99       17.81      1.99 o 
   5   3  10        0.67        3.81      1.17 o 
   6   3  10        4.52        3.31      1.18 o 
 -15   4  10        2.86        5.63      2.36 o 
 -14   4  10       29.94       20.53      2.08 o 
 -13   4  10        0.83        0.94      1.46 o 
 -12   4  10      113.07      108.07      3.40 o 
 -11   4  10       32.35       27.18      1.46 o 
 -10   4  10       56.16       48.93      2.12 o 
  -9   4  10       12.86       12.29      1.70 o 
  -8   4  10       28.81       31.86      1.85 o 
  -7   4  10       35.96       38.24      2.86 o 
  -6   4  10       42.94       32.23      2.02 o 
  -5   4  10        0.76        3.19      0.87 o 
  -4   4  10       44.72       35.40      2.13 o 
  -3   4  10       42.76       44.79      2.58 o 
  -2   4  10       25.52       27.87      1.88 o 
  -1   4  10        6.06        6.29      1.51 o 
   0   4  10       61.40       59.92      3.18 o 
   1   4  10       18.21       15.16      2.18 o 
   2   4  10       73.25       76.47      3.28 o 
   3   4  10        3.12        3.60      1.02 o 
   4   4  10        9.82        6.29      1.31 o 
   5   4  10        3.93        2.12      1.88 o 
 -14   5  10       11.93        7.79      1.62 o 
 -13   5  10       27.66       28.58      3.05 o 
 -12   5  10       17.98       18.67      2.06 o 
 -11   5  10       41.59       37.73      2.70 o 
 -10   5  10       11.48        7.98      2.05 o 
  -9   5  10       56.45       57.42      3.11 o 
  -8   5  10        8.90        9.12      2.71 o 
  -7   5  10       74.77       68.68      3.11 o 
  -6   5  10        2.91        3.08      1.45 o 
  -5   5  10      290.32      301.36      8.61 o 
  -4   5  10        3.49        4.67      1.33 o 
  -3   5  10       66.40       60.27      2.84 o 
  -2   5  10       13.58       11.03      1.30 o 
  -1   5  10       52.02       53.43      2.86 o 
   0   5  10        9.20        7.64      1.12 o 
   1   5  10       53.33       46.43      2.53 o 
   2   5  10        9.49        8.01      1.35 o 
   3   5  10       20.48       16.61      2.19 o 
   4   5  10        8.06        5.86      1.83 o 
 -13   6  10       28.97       25.68      2.77 o 
 -12   6  10       45.35       51.15      3.29 o 
 -11   6  10        2.44        4.17      1.04 o 
 -10   6  10       19.30       20.10      1.82 o 
  -9   6  10        1.90        2.67      0.73 o 
  -8   6  10        4.11        5.70      1.28 o 
  -7   6  10        8.80        6.79      1.24 o 
  -6   6  10      115.00      110.26      4.49 o 
  -5   6  10       10.84       11.22      1.67 o 
  -4   6  10       85.08       79.06      3.37 o 
  -3   6  10       52.59       47.60      2.71 o 
  -2   6  10        2.00        3.78      0.92 o 
  -1   6  10        2.90        3.15      0.97 o 
   0   6  10       26.65       23.65      2.15 o 
   1   6  10        0.69        2.04      1.02 o 
   2   6  10       25.13       27.61      3.07 o 
   3   6  10       43.31       44.12      3.82 o 
   4   6  10        0.09        2.16      1.35 o 
 -12   7  10       14.95       11.65      1.85 o 
 -11   7  10       22.42       18.90      1.87 o 
 -10   7  10        4.67        4.99      2.00 o 
  -9   7  10       39.59       35.42      2.76 o 
  -8   7  10        1.21        1.84      0.90 o 
  -7   7  10       16.43       10.44      1.40 o 
  -6   7  10        0.75        1.77      1.36 o 
  -5   7  10       97.40       90.71      4.29 o 
  -4   7  10        2.47        3.78      0.98 o 
  -3   7  10       16.74       14.20      2.00 o 
  -2   7  10        6.37        6.58      1.03 o 
  -1   7  10       28.27       29.56      2.52 o 
   0   7  10        1.28        1.61      1.73 o 
   1   7  10       33.31       30.14      2.85 o 
   2   7  10       24.58       19.52      2.40 o 
 -10   8  10        5.78        4.86      1.06 o 
  -9   8  10        4.99        6.15      2.38 o 
  -8   8  10        3.62        4.52      1.18 o 
  -7   8  10       15.78       11.54      1.65 o 
  -6   8  10       29.64       34.00      2.72 o 
  -5   8  10        0.80        2.79      1.18 o 
  -4   8  10       24.05       26.22      3.14 o 
  -3   8  10       21.32       16.74      1.81 o 
  -2   8  10        2.43        3.35      1.31 o 
  -1   8  10        0.47        3.57      2.07 o 
   0   8  10        5.99        5.97      1.67 o 
  -6   9  10        0.54        1.35      1.18 o 
  -5   9  10       19.24       23.51      2.35 o 
  -4   9  10        0.83        3.97      1.06 o 
  -3   9  10       16.43       12.01      2.14 o 
 -15   1  11       53.58       57.89      5.33 o 
 -14   1  11       74.81       80.03      5.54 o 
 -13   1  11       86.62       95.25      3.51 o 
 -12   1  11        1.36        1.54      0.97 o 
 -11   1  11       31.37       31.07      1.72 o 
 -10   1  11       11.23        8.69      1.14 o 
  -9   1  11      190.82      210.07      5.39 o 
  -8   1  11      116.88      117.72      3.72 o 
  -7   1  11       24.89       28.76      1.73 o 
  -6   1  11        2.12        5.15      1.05 o 
  -5   1  11       10.49       10.68      1.46 o 
  -4   1  11        5.52        5.85      1.33 o 
  -3   1  11        8.38       11.37      1.75 o 
  -2   1  11       11.06        9.29      1.66 o 
  -1   1  11       19.73       19.59      1.94 o 
   0   1  11        8.83        6.79      1.15 o 
   1   1  11        0.11        0.45      0.99 o 
   2   1  11       16.97       19.18      1.80 o 
   3   1  11       91.20       94.17      4.10 o 
   4   1  11       63.36       76.04      3.91 o 
 -15   2  11       46.52       49.19      5.19 o 
 -14   2  11       20.34       21.57      2.84 o 
 -13   2  11       71.77       73.76      3.86 o 
 -12   2  11       47.79       49.96      2.89 o 
 -11   2  11        1.36        3.43      0.90 o 
 -10   2  11       23.02       22.89      1.82 o 
  -9   2  11       73.22       72.09      2.83 o 
  -8   2  11      184.64      193.94      5.17 o 
  -7   2  11       49.89       53.88      2.71 o 
  -6   2  11       36.02       36.78      2.32 o 
  -5   2  11       13.29       15.11      1.50 o 
  -4   2  11      182.01      188.20      6.46 o 
  -3   2  11       58.08       59.43      4.48 o 
  -2   2  11       78.80       72.19      3.80 o 
  -1   2  11      128.15      125.91      5.00 o 
   0   2  11       38.85       41.46      2.96 o 
   1   2  11        7.85        7.55      1.60 o 
   2   2  11       68.73       73.47      5.02 o 
   3   2  11      134.93      146.68      4.94 o 
   4   2  11        5.42        4.10      1.21 o 
 -14   3  11        1.89        3.34      1.41 o 
 -13   3  11       33.76       29.67      3.10 o 
 -12   3  11        0.98        3.23      1.15 o 
 -11   3  11        0.02        2.12      0.90 o 
 -10   3  11        1.71        2.14      0.85 o 
  -9   3  11       13.52       13.12      1.52 o 
  -8   3  11        4.08        4.93      0.86 o 
  -7   3  11        0.01        3.34      1.83 o 
  -6   3  11       23.48       26.39      2.19 o 
  -5   3  11        5.03        4.48      1.33 o 
  -4   3  11        7.27        6.41      1.19 o 
  -3   3  11        8.05        5.36      1.12 o 
  -2   3  11        1.20        2.78      0.77 o 
  -1   3  11        1.30        2.79      1.20 o 
   0   3  11        7.33        9.52      1.40 o 
   1   3  11       23.84       22.94      1.83 o 
   2   3  11        1.81        0.46      1.04 o 
   3   3  11       51.82       44.48      3.12 o 
   4   3  11       16.68       11.76      1.39 o 
 -14   4  11        7.38        3.40      1.20 o 
 -13   4  11       18.00       18.93      2.18 o 
 -12   4  11       17.24       14.16      2.24 o 
 -11   4  11        3.42        4.12      1.25 o 
 -10   4  11       15.01       18.20      1.84 o 
  -9   4  11        0.55        3.93      1.00 o 
  -8   4  11        0.97        3.18      1.12 o 
  -7   4  11       37.98       33.13      2.49 o 
  -6   4  11        2.76        3.30      0.94 o 
  -5   4  11       50.15       39.40      3.02 o 
  -4   4  11        0.21        1.48      1.50 o 
  -3   4  11        8.21       11.21      1.63 o 
  -2   4  11        5.55        5.98      1.19 o 
  -1   4  11       23.11       23.29      1.77 o 
   0   4  11       13.14       14.20      1.53 o 
   1   4  11        0.21        0.47      1.49 o 
   2   4  11        6.11        1.90      1.24 o 
   3   4  11       44.28       37.08      2.66 o 
 -13   5  11       41.60       39.51      4.24 o 
 -12   5  11        0.73        2.31      1.31 o 
 -11   5  11        5.04        3.69      1.16 o 
 -10   5  11        2.54        3.18      1.05 o 
  -9   5  11        1.34        3.17      1.24 o 
  -8   5  11       46.39       41.17      2.41 o 
  -7   5  11        8.01        6.82      1.41 o 
  -6   5  11       85.57       72.42      3.67 o 
  -5   5  11        5.69        1.92      1.25 o 
  -4   5  11       52.93       48.48      3.15 o 
  -3   5  11        7.46        7.00      1.46 o 
  -2   5  11       14.41       13.37      1.56 o 
  -1   5  11        0.00        3.83      1.20 o 
   0   5  11        1.59        3.80      1.05 o 
   1   5  11       57.42       56.28      3.16 o 
   2   5  11        0.00        4.69      1.60 o 
 -12   6  11        1.91        3.63      1.45 o 
 -11   6  11        9.96        8.02      1.98 o 
 -10   6  11       10.14        9.17      1.74 o 
  -9   6  11        6.01        4.49      1.26 o 
  -8   6  11       16.55       18.49      2.36 o 
  -7   6  11        0.97        2.58      1.26 o 
  -6   6  11        4.04        5.60      1.53 o 
  -5   6  11        4.83        5.72      1.29 o 
  -4   6  11       37.78       39.89      2.87 o 
  -3   6  11        1.54        2.85      1.14 o 
  -2   6  11        0.90        2.45      1.12 o 
  -1   6  11        0.00        3.79      1.37 o 
   0   6  11       10.78        7.37      1.61 o 
   1   6  11        6.13        6.45      1.84 o 
 -10   7  11       13.74       12.08      1.78 o 
  -9   7  11        0.29        3.02      0.98 o 
  -8   7  11        6.33        2.36      2.40 o 
  -7   7  11        0.01        2.46      1.90 o 
  -6   7  11      100.42       95.33      4.21 o 
  -5   7  11        1.68        3.14      1.33 o 
  -4   7  11       25.56       21.83      2.24 o 
  -3   7  11        0.02        1.58      1.52 o 
  -2   7  11        2.02        2.99      1.29 o 
  -1   7  11        0.32        2.40      0.95 o 
  -5   8  11       26.80       26.96      3.46 o 
 -14   0  12        5.65        9.24      3.60 o 
 -13   0  12        9.67        9.14      2.58 o 
 -12   0  12       10.23       12.95      1.98 o 
 -11   0  12       44.15       47.18      3.79 o 
 -10   0  12      315.32      372.93     12.26 o 
  -9   0  12      287.48      305.22      9.55 o 
  -8   0  12      363.97      402.14     14.46 o 
  -7   0  12       98.90      107.42      6.41 o 
  -6   0  12        0.16        3.87      2.06 o 
  -5   0  12       64.71       65.78      8.29 o 
  -4   0  12      263.64      279.69     11.27 o 
  -3   0  12      354.29      380.31     14.02 o 
  -2   0  12      356.01      392.76     16.10 o 
  -1   0  12       44.68       48.70      6.02 o 
   0   0  12        7.53        5.28      2.08 o 
   1   0  12       14.83       20.26      4.60 o 
   2   0  12       26.85       24.37      3.40 o 
 -14   1  12       27.80       28.29      3.56 o 
 -13   1  12        5.32        5.85      1.76 o 
 -12   1  12        2.11        2.77      1.44 o 
 -11   1  12        0.14        0.02      1.94 o 
 -10   1  12        0.01        2.87      0.77 o 
  -9   1  12       21.57       19.87      1.72 o 
  -8   1  12      211.28      237.14      7.11 o 
  -7   1  12        9.56        7.72      1.46 o 
  -6   1  12        0.97        2.43      1.56 o 
  -5   1  12       25.80       27.04      2.57 o 
  -4   1  12      338.08      366.61      9.85 o 
  -3   1  12       62.11       67.52      3.80 o 
  -2   1  12       14.68       13.79      1.87 o 
  -1   1  12        3.47        2.78      1.43 o 
   0   1  12        2.46        5.02      1.36 o 
   1   1  12        6.20        6.86      1.22 o 
   2   1  12       10.49        7.92      1.78 o 
 -13   2  12        2.11        0.67      3.68 o 
 -12   2  12        1.78       -0.06      0.90 o 
 -11   2  12        0.96        2.00      1.23 o 
 -10   2  12        2.26        3.91      1.00 o 
  -9   2  12       26.10       21.95      1.79 o 
  -8   2  12       13.66       15.67      2.05 o 
  -7   2  12        9.30        8.43      1.25 o 
  -6   2  12       31.54       28.15      2.47 o 
  -5   2  12       23.04       25.17      2.30 o 
  -4   2  12        0.25        2.35      1.13 o 
  -3   2  12       71.19       77.67      4.18 o 
  -2   2  12       18.01       13.89      1.72 o 
  -1   2  12        1.02        1.86      1.09 o 
   0   2  12        2.43        4.80      1.27 o 
   1   2  12       10.12        7.84      1.72 o 
   2   2  12        2.53        0.96      2.03 o 
 -13   3  12        2.05        4.12      1.38 o 
 -12   3  12        2.35        3.84      1.08 o 
 -11   3  12        0.72        2.95      1.40 o 
 -10   3  12      105.69      119.60      4.29 o 
  -9   3  12        2.38        3.31      0.92 o 
  -8   3  12       50.54       50.18      3.23 o 
  -7   3  12        0.06        3.55      1.11 o 
  -6   3  12        0.06        2.49      1.18 o 
  -5   3  12        3.45        5.52      1.35 o 
  -4   3  12       58.31       56.91      3.77 o 
  -3   3  12       24.50       18.90      2.10 o 
  -2   3  12      110.77      118.88      5.78 o 
  -1   3  12        1.37        2.21      1.64 o 
   0   3  12        3.79        4.83      1.25 o 
   1   3  12        4.42        4.32      1.17 o 
 -12   4  12       36.13       30.94      3.12 o 
 -11   4  12       17.99       14.65      2.03 o 
 -10   4  12        6.39        6.37      1.47 o 
  -9   4  12        0.95        4.01      1.32 o 
  -8   4  12        1.53        3.21      1.21 o 
  -7   4  12        0.90        3.30      1.11 o 
  -6   4  12        0.11        3.59      1.37 o 
  -5   4  12       12.87        8.29      1.49 o 
  -4   4  12        0.13        0.54      1.40 o 
  -3   4  12        6.76        6.50      1.50 o 
  -2   4  12        5.35        7.53      1.60 o 
  -1   4  12       18.87       13.71      1.63 o 
   0   4  12       27.73       25.15      2.04 o 
 -11   5  12        1.67        3.13      1.71 o 
 -10   5  12        1.77        6.56      1.76 o 
  -9   5  12        2.57        2.37      1.23 o 
  -8   5  12       71.65       75.36      3.70 o 
  -7   5  12       17.24       18.63      2.03 o 
  -6   5  12        0.85        4.94      1.30 o 
  -5   5  12        5.19        5.17      1.19 o 
  -4   5  12       62.64       74.32      3.75 o 
  -3   5  12        6.57        7.57      1.40 o 
  -2   5  12        0.91        1.58      1.34 o 
  -1   5  12        0.10        2.13      1.48 o 
  -9   6  12        1.92        5.39      1.37 o 
  -8   6  12        2.75        3.87      0.99 o 
  -7   6  12        0.08        2.90      1.15 o 
  -6   6  12       41.08       37.55      2.99 o 
  -5   6  12        4.44        5.43      1.31 o 
  -4   6  12        0.19        2.59      1.30 o 
  -3   6  12        0.00        2.05      1.80 o 
 -11   1  13        1.03        3.00      1.05 o 
 -10   1  13        4.55        4.18      1.35 o 
  -9   1  13        1.46        2.70      1.25 o 
  -8   1  13        6.49        9.50      1.33 o 
  -7   1  13        2.80        3.68      1.26 o 
  -6   1  13        3.38        3.53      1.08 o 
  -5   1  13        0.04        1.66      1.38 o 
  -4   1  13        2.95        4.09      1.44 o 
  -3   1  13        4.26        6.11      1.31 o 
  -2   1  13        7.18        5.95      1.40 o 
  -1   1  13        0.00        2.96      1.02 o 
 -11   2  13        0.34        1.97      0.87 o 
 -10   2  13       29.20       27.28      2.44 o 
  -9   2  13        0.82        3.34      2.28 o 
  -8   2  13       43.69       38.29      2.89 o 
  -7   2  13       12.98       13.88      1.67 o 
  -6   2  13        0.02        3.65      1.65 o 
  -5   2  13        1.25        5.23      1.17 o 
  -4   2  13       20.76       19.86      2.07 o 
  -3   2  13        0.10        3.14      1.21 o 
  -2   2  13        1.91        3.26      1.66 o 
 -10   3  13       50.10       51.62      3.20 o 
  -9   3  13        8.34        9.84      1.52 o 
  -8   3  13      165.78      179.10      5.55 o 
  -7   3  13        2.91        4.04      1.12 o 
  -6   3  13      121.28      131.97      5.34 o 
  -5   3  13        3.06        5.03      1.39 o 
  -4   3  13       86.46       84.77      4.21 o 
  -3   3  13        7.68        7.88      1.30 o 
  -8   4  13       49.81       47.81      3.18 o 
  -7   4  13       37.56       42.54      3.06 o 
  -6   4  13       10.61        9.89      1.57 o 
  -5   4  13        3.92        6.32      1.29 o 
  -4   4  13       47.34       43.51      2.94 o 
                                                 
